# Supplementary material for: Large sub-clonal variation in Phytophthora infestans from recent severe late blight epidemics in India
Source: Sci Rep. 2018 Mar 13;8:4429. doi: 10.1038/s41598-018-22192-1 (PMC5849725; doi:10.1038/s41598-018-22192-1)
Supplement: Supplementary file 2 — Supplementary Table S7 [file 41598_2018_22192_MOESM2_ESM.xls]

## Sheet: 13_A2_MLGs
MLG	Region	Pi02	Pi02	Pi02	D13	D13	D13	Pi04	Pi04	Pi04	Pi4B	Pi4B	Pi4B	G11	G11	G11	Pi63	Pi63	Pi63	Pi70	Pi70	Pi70	SSR11	SSR11	SSR11	SSR2	SSR2	SSR2	SSR4	SSR4	SSR4	SSR6	SSR6	SSR6	SSR8	SSR8	SSR8
EU_13_001	UK	266	268	0	136	154	0	166	170	0	205	213	0	154	160	0	273	279	0	192	192	0	341	341	0	173	173	0	284	294	0	240	244	0	260	266	0
EU_13_002	UK	266	268	0	136	140	154	166	170	0	205	213	0	154	160	0	273	279	0	192	192	0	341	341	0	173	173	0	284	294	0	240	244	0	260	266	0
EU_13_003	UK	266	268	0	136	158	0	166	170	0	205	213	0	154	160	0	273	279	0	192	192	0	341	341	0	173	173	0	284	294	0	240	244	0	260	266	0
EU_13_004	UK	266	268	0	136	152	0	166	170	0	205	213	0	154	160	0	273	279	0	192	192	0	341	341	0	173	173	0	284	294	0	240	244	0	260	266	0
EU_13_005	UK	266	268	0	136	154	0	166	170	0	205	213	0	154	160	164	273	279	0	192	192	0	341	341	0	173	173	0	284	294	0	240	244	0	260	266	0
EU_13_006	UK	266	268	0	134	140	154	166	170	0	205	213	0	154	160	0	273	279	0	192	192	0	341	341	0	173	173	0	284	294	0	240	244	0	260	266	0
EU_13_007	UK	266	268	0	136	154	0	166	170	0	205	213	0	154	160	0	273	279	0	190	192	0	341	341	0	173	173	0	284	294	0	240	244	0	260	266	0
EU_13_008	UK	266	268	0	134	154	0	166	170	0	205	213	0	154	160	0	273	279	0	192	192	0	341	341	0	173	173	0	284	294	0	240	244	0	260	266	0
EU_13_009	UK	266	268	0	134	136	154	166	170	0	205	213	0	154	160	0	273	279	0	192	192	0	341	341	0	173	173	0	284	294	0	240	244	0	260	266	0
EU_13_010	UK	266	268	0	136	160	0	166	170	0	205	213	0	154	160	0	273	279	0	192	192	0	341	341	0	173	173	0	284	294	0	240	244	0	260	266	0
EU_13_011	UK	266	268	0	132	136	154	166	170	0	205	213	0	154	160	0	273	279	0	192	192	0	341	341	0	173	173	0	284	294	0	240	244	0	260	266	0
EU_13_012	UK	266	268	0	134	136	154	166	170	0	205	213	0	154	158	160	273	279	0	192	192	0	341	341	0	173	173	0	284	294	0	240	244	0	260	266	0
EU_13_013	UK	266	268	0	136	148	0	166	170	0	205	213	0	154	160	0	273	279	0	192	192	0	341	341	0	173	173	0	284	294	0	240	244	0	260	266	0
EU_13_014	UK	266	268	0	132	136	158	166	170	0	205	213	0	154	160	0	273	279	0	192	192	0	341	341	0	173	173	0	284	294	0	240	244	0	260	266	0
EU_13_015	UK	266	268	0	136	156	0	166	170	0	205	213	0	154	160	0	273	279	0	192	192	0	341	341	0	173	173	0	284	294	0	240	244	0	260	266	0
EU_13_016	UK	266	268	0	136	138	158	166	170	0	205	213	0	154	160	0	273	279	0	192	192	0	341	341	0	173	173	0	284	294	0	240	244	0	260	266	0
EU_13_017	UK	266	268	0	136	154	0	166	170	0	205	213	0	154	158	160	273	279	0	192	192	0	341	341	0	173	173	0	284	294	0	240	244	0	260	266	0
EU_13_018	UK	266	268	0	136	136	0	166	170	0	205	213	0	154	160	0	273	279	0	192	192	0	341	341	0	173	173	0	284	294	0	240	244	0	260	266	0
EU_13_019	UK	266	268	0	136	164	166	166	170	0	205	213	0	154	160	0	273	279	0	192	192	0	341	341	0	173	173	0	284	294	0	240	244	0	260	266	0
EU_13_020	UK	266	268	0	140	154	0	166	170	0	205	213	0	154	160	0	273	279	0	192	192	0	341	341	0	173	173	0	284	294	0	240	244	0	260	266	0
EU_13_021	Europe	266	268	0	136	140	158	166	170	0	205	213	0	154	160	0	273	279	0	192	192	0	341	341	0	173	173	0	284	294	0	240	244	0	260	266	0
EU_13_022	UK	266	268	0	136	144	154	166	170	0	205	213	0	154	160	0	273	279	0	192	192	0	341	341	0	173	173	0	284	294	0	240	244	0	260	266	0
EU_13_023	UK	266	268	0	136	150	0	166	170	0	205	213	0	154	160	0	273	279	0	192	192	0	341	341	0	173	173	0	284	294	0	240	244	0	260	266	0
EU_13_025	Europe	266	266	0	136	154	0	166	170	0	205	213	0	154	160	0	273	279	0	192	192	0	341	341	0	173	173	0	284	294	0	240	244	0	260	266	0
EU_13_026	UK	266	268	0	138	154	0	166	170	0	205	213	0	154	160	0	273	279	0	192	192	0	341	341	0	173	173	0	284	294	0	240	244	0	260	266	0
EU_13_027	UK	266	268	0	136	154	0	166	170	0	205	213	0	154	162	164	273	279	0	192	192	0	341	341	0	173	173	0	284	294	0	240	244	0	260	266	0
EU_13_028	UK	266	268	0	136	154	0	166	170	0	205	213	0	160	160	0	273	279	0	192	192	0	341	341	0	173	173	0	284	294	0	240	244	0	260	266	0
EU_13_029	UK	266	268	0	130	136	154	166	170	0	205	213	0	154	160	0	273	279	0	192	192	0	341	341	0	173	173	0	284	294	0	240	244	0	260	266	0
EU_13_030	Europe	266	268	0	136	142	152	166	170	0	205	213	0	154	160	0	273	279	0	192	192	0	341	341	0	173	173	0	284	294	0	240	244	0	260	266	0
EU_13_031	UK	266	268	0	136	154	0	166	170	0	205	213	0	152	160	0	273	279	0	192	192	0	341	341	0	173	173	0	284	294	0	240	244	0	260	266	0
EU_13_032	UK	264	266	268	136	154	0	166	170	0	205	213	0	154	160	0	273	279	0	192	192	0	341	341	0	173	173	0	284	294	0	240	244	0	260	266	0
EU_13_033	UK	266	268	0	136	158	0	166	170	0	205	213	0	152	160	0	273	279	0	192	192	0	341	341	0	173	173	0	284	294	0	240	244	0	260	266	0
EU_13_034	UK	266	268	0	136	170	0	166	170	0	205	213	0	154	160	0	273	279	0	192	192	0	341	341	0	173	173	0	284	292	294	240	244	0	260	266	0
EU_13_035	UK	266	268	0	140	146	154	166	170	0	205	213	0	154	160	0	273	279	0	192	192	0	341	341	0	173	173	0	284	294	0	240	244	0	260	266	0
EU_13_036	Europe	266	268	0	136	154	0	166	170	0	205	213	0	154	160	162	273	279	0	192	192	0	341	341	0	173	173	0	284	294	0	240	244	0	260	266	0
EU_13_037	UK	266	268	0	132	136	154	166	170	0	205	213	0	154	160	164	273	279	0	192	192	0	341	341	0	173	173	0	284	294	0	240	244	0	260	266	0
EU_13_038	UK	266	272	0	136	154	0	166	170	0	205	213	0	154	160	164	273	279	0	192	192	0	341	341	0	173	173	0	284	294	0	240	244	0	260	266	0
EU_13_039	UK	266	268	0	136	154	0	166	170	0	205	213	0	154	160	168	273	279	0	192	192	0	341	341	0	173	173	0	284	294	0	240	244	0	260	266	0
EU_13_040	UK	266	268	0	136	154	0	160	168	0	205	213	0	154	160	0	273	279	0	192	192	0	341	341	0	173	173	0	284	294	0	240	244	0	260	266	0
EU_13_041	UK	260	266	268	136	154	0	166	170	0	205	213	0	154	160	164	273	279	0	192	192	0	341	341	0	173	173	0	284	294	0	240	244	0	260	266	0
EU_13_042	UK	266	268	0	136	158	0	166	170	0	205	213	0	154	160	164	273	279	0	192	192	0	341	341	0	173	173	0	284	292	294	240	244	0	260	266	0
EU_13_043	UK	266	268	0	136	156	0	166	170	0	205	213	0	154	160	164	273	279	0	192	192	0	341	341	0	173	173	0	284	294	0	240	244	0	260	266	0
EU_13_046	UK	266	268	0	134	140	154	166	170	0	205	213	0	160	160	0	273	279	0	192	192	0	341	341	0	173	173	0	284	294	0	240	244	0	260	266	0
EU_13_047	UK	266	268	0	132	136	156	166	170	0	205	213	0	154	158	160	273	279	0	192	192	0	341	341	0	173	173	0	284	294	0	240	244	0	260	266	0
EU_13_048	UK	266	268	0	134	138	154	166	170	0	205	213	0	154	160	0	273	279	0	192	192	0	341	341	0	173	173	0	284	294	0	240	244	0	260	266	0
EU_13_049	UK	266	268	0	136	136	0	166	170	0	205	205	0	154	160	0	273	279	0	192	192	0	341	341	0	173	173	0	284	294	0	240	244	0	260	266	0
EU_13_050	UK	266	268	0	136	138	154	166	170	0	205	213	0	154	160	0	273	279	0	192	192	0	341	341	0	173	173	0	284	294	0	240	244	0	260	266	0
EU_13_051	UK	266	268	0	136	140	156	166	170	0	205	213	0	154	160	0	273	279	0	192	192	0	341	341	0	173	173	0	284	294	0	240	244	0	260	266	0
EU_13_052	UK	266	268	0	136	140	156	166	170	0	205	213	0	154	160	164	273	279	0	192	192	0	341	341	0	173	173	0	284	294	0	240	244	0	260	266	0
EU_13_053	UK	266	268	0	136	142	150	166	170	0	205	213	0	154	160	0	273	279	0	192	192	0	341	341	0	173	173	0	284	294	0	240	244	0	260	266	0
EU_13_054	UK	266	268	0	136	142	150	166	170	0	205	213	0	160	160	0	273	279	0	192	192	0	341	341	0	173	173	0	284	294	0	240	244	0	260	266	0
EU_13_055	UK	266	268	0	140	144	154	166	170	0	205	213	0	154	160	0	273	279	0	192	192	0	341	341	0	173	173	0	284	294	0	240	244	0	260	266	0
EU_13_056	UK	266	268	0	138	140	154	166	170	0	205	213	0	154	160	0	273	279	0	192	192	0	341	341	0	173	173	0	284	294	0	240	244	0	260	266	0
EU_13_057	UK	266	268	0	136	150	0	166	170	0	205	213	0	154	160	0	273	279	0	190	192	0	341	341	0	173	173	0	284	294	0	240	244	0	260	266	0
EU_13_058	UK	266	268	0	136	142	154	166	170	0	205	213	0	154	160	0	273	279	0	192	192	0	341	341	0	173	173	0	284	294	0	240	244	0	260	266	0
EU_13_059	UK	266	268	0	136	142	154	166	170	0	205	213	0	154	160	0	273	279	0	192	192	0	341	341	0	173	173	0	284	294	296	240	244	0	260	266	0
EU_13_060	UK	266	268	0	136	140	150	166	170	0	205	213	0	154	160	0	273	279	0	192	192	0	341	341	0	173	173	0	284	294	0	240	244	0	260	266	0
EU_13_061	UK	266	268	0	136	140	152	166	170	0	205	213	0	154	160	0	273	279	0	192	192	0	341	341	0	173	173	0	284	294	0	240	244	0	260	266	0
EU_13_062	UK	266	268	0	136	154	0	166	170	0	205	213	0	154	158	164	273	279	0	192	192	0	341	341	0	173	173	0	284	294	0	240	244	0	260	266	0
EU_13_063	UK	266	268	0	136	154	0	166	170	0	205	213	0	158	160	0	273	279	0	192	192	0	341	341	0	173	173	0	284	294	0	240	244	0	260	266	0
EU_13_064	UK	266	268	0	136	154	0	166	170	0	205	213	0	156	160	0	273	279	0	192	192	0	341	341	0	173	173	0	284	294	0	240	244	0	260	266	0
EU_13_065	UK	266	268	0	136	154	0	166	170	0	205	213	0	154	164	166	273	279	0	192	192	0	341	341	0	173	173	0	284	294	0	240	244	0	260	266	0
EU_13_066	UK	266	268	0	134	136	158	166	170	0	205	213	0	154	160	0	273	279	0	192	192	0	341	341	0	173	173	0	284	294	0	240	244	0	260	266	0
EU_13_067	UK	266	268	0	136	136	0	166	170	0	205	213	0	158	160	0	273	279	0	192	192	0	341	341	0	173	173	0	284	294	0	240	244	0	260	266	0
EU_13_069	UK	266	268	0	136	144	158	166	170	0	205	213	0	154	160	0	273	279	0	192	192	0	341	341	0	173	173	0	284	294	0	240	244	0	260	266	0
EU_13_070	UK	266	268	0	136	150	154	166	170	0	205	213	0	154	160	0	273	279	0	192	192	0	341	341	0	173	173	0	284	294	0	240	244	0	260	266	0
EU_13_072	UK	266	268	0	136	154	0	166	170	0	205	213	0	154	164	0	273	279	0	192	192	0	341	341	0	173	173	0	284	294	0	240	244	0	260	266	0
EU_13_074	UK	266	268	0	136	158	0	166	170	0	205	205	0	154	160	0	273	279	0	192	192	0	341	341	0	173	173	0	284	294	0	240	244	0	260	266	0
EU_13_076	Europe	266	266	0	136	152	0	166	170	0	205	213	0	154	160	0	273	279	0	192	192	0	341	341	0	173	173	0	284	294	0	240	244	0	260	266	0
EU_13_077	UK	266	268	0	136	162	0	166	170	0	205	213	0	154	160	0	273	279	0	192	192	0	341	341	0	173	173	0	284	294	0	240	244	0	260	266	0
EU_13_078	UK	266	268	0	124	136	154	166	170	0	205	213	0	154	160	0	273	279	0	192	192	0	341	341	0	173	173	0	284	294	0	240	244	0	260	266	0
EU_13_079	UK	266	268	0	126	136	154	166	170	0	205	213	0	154	160	0	273	279	0	192	192	0	341	341	0	173	173	0	284	294	0	240	244	0	260	266	0
EU_13_080	UK	266	268	0	136	154	0	166	170	0	205	213	0	154	160	166	273	279	0	192	192	0	341	341	0	173	173	0	284	294	0	240	244	0	260	266	0
EU_13_082	UK	266	268	0	136	158	0	166	170	0	205	213	0	156	160	0	273	279	0	192	192	0	341	341	0	173	173	0	284	294	0	240	244	0	260	266	0
EU_13_084	North Africa	266	272	0	134	154	0	166	170	0	205	213	0	154	156	160	273	279	0	192	192	0	341	341	0	173	173	0	284	294	0	240	244	0	260	266	0
EU_13_085	UK	266	268	0	128	136	154	166	170	0	205	213	0	154	160	0	273	279	0	192	192	0	341	341	0	173	173	0	284	294	0	240	244	0	260	266	0
EU_13_086	Europe	266	268	0	136	140	154	166	170	0	205	213	0	152	160	0	273	279	0	192	192	0	341	341	0	173	173	0	284	294	0	240	244	0	260	266	0
EU_13_087	UK	266	272	0	136	154	0	166	170	0	205	213	0	154	156	160	273	279	0	192	192	0	341	341	0	173	173	0	284	294	0	240	244	0	260	266	0
EU_13_088	Asia	266	268	0	136	158	0	166	170	0	205	213	0	154	158	160	273	279	0	192	192	0	341	341	0	173	173	0	284	294	0	240	244	0	260	266	0
EU_13_089	Asia	266	268	0	138	142	156	166	170	0	205	213	0	154	158	160	273	279	0	192	192	0	341	341	0	173	173	0	284	294	0	240	244	0	260	266	0
EU_13_090	Asia	266	268	0	136	156	0	166	170	0	205	213	0	154	160	166	273	279	0	192	192	0	341	341	0	173	173	0	284	294	0	240	244	0	260	266	0
EU_13_091	Asia	266	268	0	136	156	0	166	170	0	205	213	0	154	160	168	273	279	0	192	192	0	341	341	0	173	173	0	284	294	0	240	244	0	260	266	0
EU_13_092	Asia	266	268	0	140	142	154	166	170	0	205	213	0	154	160	0	273	279	0	192	192	0	341	341	0	173	173	0	284	292	294	240	244	0	260	266	0
EU_13_093	UK	266	268	0	124	136	0	166	170	0	205	213	0	154	160	164	273	279	0	192	192	0	341	341	0	173	173	0	284	294	0	240	244	0	260	266	0
EU_13_094	UK	266	268	0	136	158		166	170	0	205	213	0	160	160	0	273	279	0	192	192	0	341	341	0	173	173	0	284	294	0	240	244	0	260	266	0
EU_13_095	UK	266	268	0	136	140	154	166	170	0	205	213	0	158	160	0	273	279	0	192	192	0	341	341	0	173	173	0	284	294	0	240	244	0	260	266	0
EU_13_096	UK	266	268	0	136	140	152	166	170	0	205	213	0	158	160	0	273	279	0	192	192	0	341	341	0	173	173	0	284	294	0	240	244	0	260	266	0
EU_13_097	Asia	266	268	0	136	140	162	168	168	0	205	213	0	154	160	0	273	279	0	192	192	0	341	341	0	173	173	0	284	292	294	240	244	0	260	266	0
EU_13_098	Europe	266	268	0	134	136	158	166	170	0	205	213	0	154	160	162	273	279	0	192	192	0	341	341	0	173	173	0	284	294	296	240	244	0	260	266	0
EU_13_099	Asia	266	268	0	136	140	162	166	170	0	205	213	0	154	160	162	273	279	0	192	192	0	341	341	0	173	173	0	284	292	294	240	244	0	260	266	0
EU_13_100	UK	266	268	0	136	160	0	166	170	0	205	213	0	154	160	164	273	279	0	192	192	0	341	341	0	173	173	0	284	294	0	240	244	0	260	266	0
EU_13_101	North Africa	266	268	0	136	140	158	166	170	0	205	213	0	158	160	164	273	279	0	192	192	0	341	341	0	173	173	0	284	294	0	240	244	0	260	266	0
EU_13_102	Europe	266	268	0	134	140	162	166	170	0	205	213	0	158	160	164	273	279	0	192	192	0	341	341	0	173	173	0	284	294	0	240	244	0	260	266	0
EU_13_103	Europe	266	268	0	136	154	0	166	170	0	205	213	0	158	160	164	273	279	0	192	192	0	341	341	0	173	173	0	284	294	0	240	244	0	260	266	0
EU_13_104	Asia	266	268	0	136	140	158	166	170	0	205	213	0	160	160	0	273	279	0	192	192	0	341	341	0	173	173	0	284	292	294	240	244	0	260	266	0
EU_13_105	Bangladesh	266	268	0	136	154	0	166	170	0	205	213	0	152	158	160	273	279	0	192	192	0	341	341	0	173	173	0	284	294	296	240	244	0	260	266	0
EU_13_106	Europe	266	268	0	132	136	156	166	170	0	205	213	0	152	160	0	273	279	0	192	192	0	341	341	0	173	173	0	284	294	296	240	244	0	260	266	0
EU_13_107	Europe	266	268	0	136	154	0	166	170	0	205	213	0	152	164	0	273	279	0	192	192	0	341	341	0	173	173	0	284	294	0	240	244	0	260	266	0
EU_13_108	Europe	266	268	0	136	140	158	166	170	0	205	213	0	154	156	160	273	279	0	192	192	0	341	341	0	173	173	0	284	294	298	240	244	0	260	266	0
EU_13_109	UK	266	268	0	136	138	154	166	170	0	205	213	0	154	156	160	273	279	0	192	192	0	341	341	0	173	173	0	284	294	0	240	244	0	260	266	0
EU_13_110	UK	266	268	0	136	138	158	166	170	0	205	213	0	154	158	160	273	279	0	192	192	0	341	341	0	173	173	0	284	294	296	240	244	0	260	266	0
EU_13_111	Europe	266	268	0	136	140	154	166	170	0	205	213	0	154	158	160	273	279	0	192	192	0	341	341	0	173	173	0	284	294	296	240	244	0	260	266	0
EU_13_112	Europe	266	268	0	136	142	154	166	170	0	205	213	0	154	158	160	273	279	0	192	192	0	341	341	0	173	173	0	284	294	0	240	244	0	260	266	0
EU_13_113	UK	266	268	0	124	138	154	166	170	0	205	213	0	154	160	0	273	279	0	192	192	0	341	341	0	173	173	0	284	294	0	240	244	0	260	266	0
EU_13_114	UK	266	268	0	130	134	154	166	170	0	205	213	0	154	160	0	273	279	0	192	192	0	341	341	0	173	173	0	284	294	0	240	244	0	260	266	0
EU_13_115	Europe	266	268	0	134	136	152	166	170	0	205	213	0	154	160	0	273	279	0	192	192	0	341	341	0	173	173	0	284	294	296	240	244	0	260	266	0
EU_13_116	UK	266	268	0	134	136	156	166	170	0	205	213	0	154	160	0	273	279	0	192	192	0	341	341	0	173	173	0	284	294	0	240	244	0	260	266	0
EU_13_117	uk	266	268	0	134	140	154	166	170	0	205	213	0	154	160	0	273	279	0	192	192	0	341	341	0	173	173	0	294	294	0	240	244	0	260	266	0
EU_13_118	Europe	266	268	0	136	138	156	166	170	0	205	213	0	154	160	0	273	279	0	192	192	0	341	341	0	173	173	0	284	294	0	240	244	0	260	266	0
EU_13_119	Europe	266	268	0	132	140	152	166	170	0	205	213	0	154	160	0	273	279	0	192	192	0	341	341	0	173	173	0	284	292	298	240	244	0	260	266	0
EU_13_120	North Africa	266	268	0	136	140	154	166	170	0	205	213	0	154	160	0	273	279	0	192	192	0	341	341	0	173	173	0	284	292	294	240	244	0	260	266	0
EU_13_121	Europe	264	266	268	136	140	154	166	170	0	205	213	0	154	160	0	273	279	0	192	192	0	341	341	0	173	173	0	284	294	0	240	244	0	260	266	0
EU_13_122	Europe	266	268	0	136	140	154	166	170	0	205	213	0	154	160	0	273	279	0	192	192	0	341	341	0	173	173	0	284	294	296	240	244	0	260	266	0
EU_13_123	Europe	266	268	0	136	140	154	166	170	0	205	213	0	154	160	0	273	279	0	192	192	0	341	341	0	173	173	0	284	294	296	240	244	0	260	260	0
EU_13_124	UK	266	268	0	136	140	154	166	170	0	205	213	0	154	160	0	273	279	0	192	192	0	341	341	0	173	173	0	284	294	298	240	244	0	260	266	0
EU_13_125	North Africa	266	268	0	136	140	154	166	170	0	205	213	0	154	160	0	273	279	0	192	192	0	341	341	0	173	173	0	284	294	300	240	244	0	260	266	0
EU_13_126	Europe	266	268	0	136	140	154	166	170	0	205	213	0	154	160	0	273	279	0	192	192	0	341	341	0	173	173	0	284	294	302	240	244	0	260	266	0
EU_13_127	Europe	266	268	0	136	140	154	166	170	0	205	213	0	154	160	0	273	279	0	192	192	0	341	341	0	173	173	0	284	296	0	240	244	0	260	266	0
EU_13_128	Europe	266	268	0	136	140	168	166	170	0	205	213	0	154	160	0	273	279	0	192	192	0	341	341	0	173	173	0	284	292	294	240	244	0	260	266	0
EU_13_129	UK	266	268	0	136	144	150	166	170	0	205	213	0	154	160	0	273	279	0	192	192	0	341	341	0	173	173	0	284	294	0	240	244	0	260	266	0
EU_13_130	UK	266	268	0	136	144	154	166	170	0	205	213	0	154	160	0	273	279	0	192	192	0	341	341	0	173	173	0	284	294	296	240	244	0	260	266	0
EU_13_131	Europe	266	268	0	136	144	154	166	170	0	205	213	0	154	160	0	273	279	0	192	192	0	341	341	0	173	173	0	284	294	300	240	244	0	260	266	0
EU_13_132	UK	266	268	0	136	152	0	166	170	0	205	213	0	154	160	0	273	279	0	192	192	0	341	341	0	173	173	0	284	292	294	240	244	0	260	266	0
EU_13_133	UK	266	268	0	136	152	0	166	170	0	205	213	0	154	160	0	273	279	0	192	192	0	341	341	0	173	173	0	284	294	296	240	244	0	260	266	0
EU_13_134	UK	266	268	0	136	154	0	166	170	0	205	213	0	154	160	0	273	279	0	192	192	0	341	341	0	173	173	0	284	292	294	240	244	0	260	266	0
EU_13_135	Europe	266	268	0	136	154	0	166	170	0	205	213	0	154	160	0	273	279	0	192	192	0	341	341	0	173	173	0	284	292	296	240	244	0	260	266	0
EU_13_136	UK	266	268	0	136	154	0	166	170	0	205	209	213	154	160	0	273	279	0	192	192	0	341	341	0	173	173	0	284	294	0	240	244	0	260	266	0
EU_13_138	UK	266	268	0	136	154	0	166	170	0	205	213	0	154	160	0	273	279	0	192	192	0	341	341	0	173	173	0	284	294	296	240	244	0	260	266	0
EU_13_139	Europe	266	268	0	136	154	0	166	170	0	205	217	0	154	160	0	273	279	0	192	192	0	341	341	0	173	173	0	284	294	296	240	244	0	260	266	0
EU_13_140	UK	266	268	0	136	154	0	166	170	0	205	213	0	154	160	0	273	279	0	192	192	0	341	341	0	173	173	0	284	294	298	240	244	0	260	266	0
EU_13_141	UK	266	268	0	136	154	0	166	170	0	205	213	0	154	160	0	273	279	0	192	192	0	341	341	0	173	173	0	284	294	302	240	244	0	260	266	0
EU_13_142	UK	266	268	0	136	154	0	166	170	0	205	213	0	154	160	0	273	279	0	192	192	0	341	341	0	173	173	0	284	296	0	240	244	0	260	266	0
EU_13_143	Asia	266	266	0	136	156	0	166	170	0	205	213	0	154	160	0	273	279	0	192	192	0	341	341	0	173	173	0	284	292	294	240	244	0	260	266	0
EU_13_144	Asia	266	268	0	136	156	0	166	170	0	205	213	0	154	160	0	273	279	0	192	192	0	341	341	0	173	173	0	284	292	294	240	244	0	260	266	0
EU_13_145	Europe	266	268	0	136	158	0	166	170	0	205	205	0	154	160	0	273	279	0	192	192	0	341	341	0	173	173	0	284	294	0	240	244	0	260	266	0
EU_13_146	S. India	266	268	0	136	158	0	166	170	0	205	213	0	154	160	0	273	279	0	192	192	0	341	341	0	173	173	0	284	292	294	240	244	0	260	266	0
EU_13_147	S. India	266	268	0	136	158	0	166	170	0	205	213	0	154	160	0	273	279	0	192	192	0	341	341	0	173	173	0	284	294	296	240	244	0	260	266	0
EU_13_148	UK	266	268	0	136	158	0	166	170	0	205	213	0	154	160	0	273	279	0	192	192	0	341	341	0	173	173	0	284	296	0	240	244	0	260	266	0
EU_13_149	Europe	266	268	0	136	160	0	166	170	0	205	213	0	154	160	0	273	279	0	192	192	0	341	341	0	173	173	0	284	294	296	240	244	0	260	266	0
EU_13_150	UK	266	268	0	136	166	0	166	170	0	205	213	0	154	160	0	273	279	0	192	192	0	341	341	0	173	173	0	284	292	294	240	244	0	260	266	0
EU_13_151	UK	266	268	0	136	168	0	166	170	0	205	213	0	154	160	0	273	279	0	192	192	0	341	341	0	173	173	0	284	292	294	240	244	0	260	266	0
EU_13_152	UK	266	268	0	136	172	0	166	170	0	205	213	0	154	160	0	273	279	0	192	192	0	341	341	0	173	173	0	284	292	294	240	244	0	260	266	0
EU_13_153	UK	266	268	0	138	144	150	166	170	0	205	213	0	154	160	0	273	279	0	192	192	0	341	341	0	173	173	0	284	294	0	240	244	0	260	266	0
EU_13_154	Europe	266	268	0	140	140	0	166	170	0	205	213	0	154	160	0	273	279	0	192	192	0	341	341	0	173	173	0	284	294	0	240	244	0	260	266	0
EU_13_155	Europe	266	268	0	140	142	154	166	170	0	205	213	0	154	160	0	273	279	0	192	192	0	341	341	0	173	173	0	284	294	296	240	244	0	260	266	0
EU_13_156	UK	266	268	0	132	136	154	166	170	0	205	213	0	154	160	162	273	279	0	192	192	0	341	341	0	173	173	0	284	294	0	240	244	0	260	266	0
EU_13_157	UK	266	268	0	136	140	152	166	170	0	205	213	0	154	160	162	273	279	0	192	192	0	341	341	0	173	173	0	284	292	294	240	244	0	260	266	0
EU_13_158	UK	266	268	0	136	150	0	166	170	0	205	213	0	154	160	162	273	279	0	192	192	0	341	341	0	173	173	0	284	292	294	240	244	0	260	266	0
EU_13_159	UK	266	268	0	134	136	154	166	170	0	205	213	0	154	160	164	273	279	0	192	192	0	341	341	0	173	173	0	284	294	0	240	244	0	260	266	0
EU_13_160	UK	266	268	0	134	136	158	166	170	0	205	213	0	154	160	164	273	279	0	192	192	0	341	341	0	173	173	0	284	294	0	240	244	0	260	266	0
EU_13_161	UK	266	268	0	134	136	158	166	170	0	205	213	0	154	160	164	273	279	0	192	192	0	341	341	0	173	173	0	284	292	294	240	244	0	260	266	0
EU_13_162	UK	266	268	0	136	136	0	166	170	0	205	213	0	154	160	164	273	279	0	192	192	0	341	341	0	173	173	0	284	294	0	240	244	0	260	266	0
EU_13_163	UK	266	268	0	136	138	158	166	170	0	205	213	0	154	160	164	273	279	0	192	192	0	341	341	0	173	173	0	284	292	294	240	244	0	260	266	0
EU_13_164	Asia	266	268	0	136	140	154	166	170	0	205	213	0	154	160	164	273	279	0	192	192	0	341	341	0	173	173	0	284	292	294	240	244	0	260	266	0
EU_13_165	UK	266	268	0	136	140	158	166	170	0	205	213	0	154	160	164	273	279	0	192	192	0	341	341	0	173	173	0	284	292	294	240	244	0	260	266	0
EU_13_166	Europe	266	268	0	136	152	0	166	170	0	205	213	0	154	160	164	273	279	0	192	192	0	341	341	0	173	173	0	284	294	0	240	244	0	260	266	0
EU_13_167	Asia	266	268	0	136	154	0	166	170	0	205	213	0	154	160	164	273	279	0	192	192	0	341	341	0	173	173	0	284	292	294	240	244	0	260	266	0
EU_13_168	UK	266	266	0	136	154	0	166	170	0	205	205	0	154	160	164	273	279	0	192	192	0	341	341	0	173	173	0	284	292	294	240	244	0	260	266	0
EU_13_169	UK	266	268	0	136	154	0	166	170	0	205	213	0	154	160	164	273	279	0	192	192	0	341	341	0	173	173	0	284	296	0	240	244	0	260	266	0
EU_13_170	Europe	266	268	0	136	154	0	166	170	0	205	213	0	154	160	164	273	279	0	192	192	0	341	341	0	173	173	0	284	294	302	240	244	0	260	266	0
EU_13_171	UK	266	268	0	136	158	0	166	170	0	205	213	0	154	160	164	273	279	0	192	192	0	341	341	0	173	173	0	284	292	296	240	244	0	260	266	0
EU_13_172	UK	266	268	0	136	158	0	166	170	0	205	213	0	154	160	164	273	279	0	192	192	0	341	341	0	173	173	0	284	294	0	240	244	0	260	266	0
EU_13_173	Europe	266	268	0	136	154	0	166	170	0	205	213	0	154	164	0	273	279	0	192	192	0	341	341	0	173	173	0	284	294	296	240	244	0	260	266	0
EU_13_174	Europe	266	268	0	134	136	152	166	170	0	205	213	0	158	160	0	273	279	0	192	192	0	341	341	0	173	173	0	284	294	0	240	244	0	260	266	0
EU_13_175	UK	266	266	0	136	158		166	170	0	205	213		160	160	0	273	279	0	192	192	0	341	341	0	173	173	0	284	294	0	240	244	0	260	266	0
EU_13_176	UK	266	268	0	136	140	154	166	170	0	205	213		160	164	0	273	279	0	192	192	0	328	341	0	173	173	0	284	294	0	240	244	0	260	266	0
EU_13_177	Europe	266	268	0	136	140	154	166	170	0	205	213		154	160	164	273	279	0	192	192	0	341	341	0	173	173	0	294	296	0	240	244	0	260	266	0
EU_13_178	Asia	266	268	0	136	140	156	166	170	0	205	213	0	154	160	0	273	279	0	192	192	0	341	341	0	173	173	0	284	292	294	240	244		260	266	0
EU_13_179	Asia	266	268	0	136	140	152	166	170	0	205	213	0	160	160	0	273	279	0	192	192	0	341	341	0	173	173	0	284	292	294	240	244	0	260	266	0
EU_13_180	Europe	266	270	0	136	138	154	166	170	0	205	213		154	160	164	273	279	0	192	192	0	341	341	0	173	173	0	284	294	0	240	244	0	260	266	0
EU_13_181	Europe	266	268	0	136	140	154	166	170	0	205	213		154	160	162	273	279	0	192	192	0	341	341	0	173	173	0	284	294	0	240	244	0	260	266	0
EU_13_182	Europe	266	268	0	136	138	154	166	170	0	205	213	0	154	160	164	273	279	0	192	192	0	341	341	0	173	173	0	284	294	0	240	244	0	260	266	0
MLG_01	West Bengal	266	268	0	136	138	156	166	170	0	203	205	213	154	158	160	273	279	0	192	192	0	341	341	0	173	173	0	284	292	0	240	244	0	260	266	0
MLG_02	West Bengal	266	268	0	136	154	0	166	170	0	205	213	0	156	160	0	273	279	0	192	192	0	341	341	0	173	173	0	284	294	0	240	244	0	260	266	0
MLG_03	West Bengal	266	268	0	136	154	0	166	170	0	205	213	0	154	160	168	273	279	0	192	192	0	341	341	0	173	173	0	284	294	296	240	244	0	260	266	0
MLG_04	Meghalaya	266	268	0	136	138	156	166	170	0	205	213	0	154	158	160	273	279	0	192	192	0	341	341	0	173	173	0	284	292	294	240	244	0	260	266	0
MLG_05	Meghalaya	266	268	0	136	138	156	166	170	0	205	213	0	154	158	160	273	279	0	192	192	0	341	341	0	173	173	0	284	294	0	240	244	0	260	266	0
MLG_06	Meghalaya	266	268	0	136	156	0	166	170	0	205	213	0	154	158	160	273	279	0	192	192	0	341	341	0	173	173	0	284	292	294	240	244	0	260	266	0
MLG_07	West Bengal	266	268	0	136	138	156	166	166	0	205	213	0	154	158	160	273	279	0	192	192	0	341	341	0	173	173	0	284	292	294	240	244	0	260	266	0
MLG_08	West Bengal	266	268	0	136	138	156	166	170	0	205	213	0	154	160	164	273	279	0	192	192	0	341	341	0	173	173	0	284	294	302	240	244	0	260	266	0
MLG_09	West Bengal	266	268	0	136	138	156	166	170	0	205	213	0	154	160	164	273	279	0	192	192	0	341	341	0	173	173	0	284	294	308	240	244	0	260	266	0
MLG_10	West Bengal	266	268	0	136	158	0	166	170	0	205	213	0	154	160	164	273	279	0	192	192	0	341	341	0	173	173	0	284	294	0	240	244	0	260	266	0
MLG_11	West Bengal	266	268	0	136	156	0	166	170	0	205	213	0	154	160	164	273	279	0	192	192	0	341	341	0	173	173	0	284	294	296	240	244	0	260	266	0
MLG_12	West bengal	266	268	0	134	136	154	166	170	0	205	213	0	154	160	164	273	279	0	192	192	0	341	341	0	173	173	0	284	294	296	240	244	0	260	266	0
MLG_13	West Bengal	266	268	0	136	138	154	166	170	0	205	213	0	154	160	164	273	279	0	192	192	0	341	341	0	173	173	0	284	294	296	240	244	0	260	266	0
MLG_14	West Bengal	266	268	0	136	154	0	166	170	0	205	213	0	154	160	164	273	279	0	192	192	0	341	341	0	173	173	0	284	294	296	240	244	0	260	266	0
MLG_15	Bihar	266	268	0	136	140	164	166	170	0	205	213	0	154	160	0	273	279	0	192	192	0	341	341	0	173	173	0	284	294	0	240	244	0	260	266	0
MLG_16	Bihar	266	268	0	136	140	0	166	170	0	205	213	0	154	160	0	273	279	0	192	192	0	341	341	0	173	173	0	284	294	0	240	244	0	260	266	0
MLG_17	West Bengal	266	268	0	136	146	154	166	170	0	205	213	0	154	160	0	273	279	0	192	192	0	341	341	0	173	173	0	284	294	296	240	244	0	260	266	0
MLG_18	West Bengal	266	268	0	136	154	0	166	170	0	205	213	0	154	160	0	273	279	0	192	192	0	341	341	0	173	173	0	284	294	298	240	244	0	260	266	0
MLG_19	West Bengal	266	268	0	136	154	0	166	170	0	205	213	0	154	160	0	273	279	0	192	192	0	341	341	0	173	173	0	284	294	296	240	244	0	260	266	0
MLG_20	Assam	266	268	0	136	154	0	166	170	0	205	213	0	154	160	0	273	279	0	192	192	0	341	341	0	173	173	0	284	294	0	240	244	0	260	266	0
MLG_21	West Bengal	266	268	0	136	154	0	166	170	0	205	213	0	154	160	0	273	279	0	192	192	0	341	341	0	173	173	0	284	294	0	240	240	0	260	266	0
MLG_22	West Bengal	266	268	0	136	138	154	166	170	0	205	205	0	154	160	164	273	279	0	192	192	0	341	341	0	173	173	0	284	294	296	240	244	0	260	266	0
MLG_23	Bihar	266	268	0	136	140	164	166	170	0	205	205	0	154	160	0	273	279	0	192	192	0	341	341	0	173	173	0	284	294	0	240	244	0	260	260	0
MLG_24	West Bengal	266	266	0	136	154	0	166	170	0	205	213	0	154	160	164	273	279	0	192	192	0	341	341	0	173	173	0	284	294	296	240	244	0	260	266	0
