# Supplementary material for: Large sub-clonal variation in Phytophthora infestans from recent severe late blight epidemics in India
Source: Sci Rep. 2018 Mar 13;8:4429. doi: 10.1038/s41598-018-22192-1 (PMC5849725; doi:10.1038/s41598-018-22192-1)
Supplement: Supplementary file 3 — Supplementary Table S9 [file 41598_2018_22192_MOESM3_ESM.xls]

## Sheet: Sheet1
Isolate Name	Ref seq for Allele 1	Identity (Nucleotide)	DNA seq allele 1	Ref seq for Allele 2	Identity (Nucleotide)	DNA seq allele 2	Position from ATG	Ref seq (protein) allele 1	Protein seq (Allele 1)	Identity ( protein)	Ref seq (Protein) allele 2	Protein seq (Allele 2)	Changes in prorein
Lataguri serpa alu 2	gb|KF154421.1|	100	CCATGCGTCTGGCAATTATGCTGTCTGCTACGGCTGTCGCCATAAACTTTGCAACCAGCAGTGCAATCGACCAAACCAAGGTCCTGGTGTATGGGACGCCAGCTCACTACATACACGATTCAGCCGGCAGAAGACTTCTTCGCAAGAACGAAGAGAATGAAGAAACGTCTGAGGAGCGAGCCCCAAATTTCAATTTGGCGAATCTAAATGAGGAGATGTTTAATGTGGCTGCGTTGACGGAGAGAGCAGATGCCAAAAAGCTAGCGAAACAGCTTATGGGTAATGATAAGCTGGCGGATGCTGCATACATGTGGTGGCAGCACAACAGGGTTACGCTAGACCAGATTGACACGTTCCTGAAGCTTGCAAGCCGCAAGACGCAAGGCGCAAAGTACAATC…	gb|KP317588.1|	99	CCATGCGTCTGGCAATTATGCTGTCTGCTACGGCTGTCGCCATAAACTTTGCAACCAGCAGTGCAATCGACCAAACCAAGGTCCTGGTGTATGGGACGCCAGCTCACTACATACACGATTCAGCCGGCAGAAGACTTCTTCGCAAGAACGAAGAGAATGAAGAAACGTCTGAGGAGCGAGCCCCAAATTTCAATTTGGCGAATCTAAATGAGGAGATGTTTAATGTGGCTGCGTTGACGGAGAGAGCAGATGCCAAAAAGCTAGCGAAACAGCTTATGGGTAATGATAAGCTGGCGGATGCTGCATACATGTGGTGGCAGCACAACAGGGTTACGCTAGACCAGATTGACACGTTCCTGAAGCTTGCAAGCGGCAAGACGCAAGGCGCAAAGTACAATC…	370	ref|XP_002898842.1|	MRLAIMLSATAVAINFATSSAIDQTKVLVYGTPAHYIHDSAGRRLLRKNEENEETSEERAPNFNLANLNEEMFNVAALTERADAKKLAKQLMGNDKLADAAYMWWQHNRVTLDQIDTFLKLASRKTQGAKYNQIYNSYMMHLGLTGY*FSX	100	gb|AKH40262.1|	MRLAIMLSATAVAINFATSSAIDQTKVLVYGTPAHYIHDSAGRRLLRKNEENEETSEERAPNFNLANLNEEMFNVAALTERADAKKLAKQLMGNDKLADAAYMWWQHNRVTLDQIDTFLKLASGKTQGAKYNQIYNSYMMHLGLTGY	124 R>G
Dishra S6 4	gb|KF154421.1|	100	CATGCGTCTGGCAATTATGCTGTCTGCTACGGCTGTCGCCATAAACTTTGCAACCAGCAGTGCAATCGACCAAACCAAGGTCCTGGTGTATGGGACGCCAGCTCACTACATACACGATTCAGCCGGCAGAAGACTTCTTCGCAAGAACGAAGAGAATGAAGAAACGTCTGAGGAGCGAGCCCCAAATTTCAATTTGGCGAATCTAAATGAGGAGATGTTTAATGTGGCTGCGTTGACGGAGAGAGCAGATGCCAAAAAGCTAGCGAAACAGCTTATGGGTAATGATAAGCTGGCGGATGCTGCATACATGTGGTGGCAGCACAACAGGGTTACGCTAGACCAGATTGACACGTTCCTGAAGCTTGCAAGCCGCAAGACGCAAGGCGCAAAGTACAATCA…	gb|KP317588.1|	100	CATGCGTCTGGCAATTATGCTGTCTGCTACGGCTGTCGCCATAAACTTTGCAACCAGCAGTGCAATCGACCAAACCAAGGTCCTGGTGTATGGGACGCCAGCTCACTACATACACGATTCAGCCGGCAGAAGACTTCTTCGCAAGAACGAAGAGAATGAAGAAACGTCTGAGGAGCGAGCCCCAAATTTCAATTTGGCGAATCTAAATGAGGAGATGTTTAATGTGGCTGCGTTGACGGAGAGAGCAGATGCCAAAAAGCTAGCGAAACAGCTTATGGGTAATGATAAGCTGGCGGATGCTGCATACATGTGGTGGCAGCACAACAGGGTTACGCTAGACCAGATTGACACGTTCCTGAAGCTCGCAAGCGGCAAGACGCAAGGCGCAAAGTACAATCA…	363, 370	ref|XP_002898842.1|	MRLAIMLSATAVAINFATSSAIDQTKVLVYGTPAHYIHDSAGRRLLRKNEENEETSEERAPNFNLANLNEEMFNVAALTERADAKKLAKQLMGNDKLADAAYMWWQHNRVTLDQIDTFLKLASRKTQGAKYNQIYNSYMMHLGLTGY*FSX	100	gb|AKH40262.1|	MRLAIMLSATAVAINFATSSAIDQTKVLVYGTPAHYIHDSAGRRLLRKNEENEETSEERAPNFNLANLNEEMFNVAALTERADAKKLAKQLMGNDKLADAAYMWWQHNRVTLDQIDTFLKLASGKTQGAKYNQIYNSYMMHLGLTGY	124 R>G
Mylliyam 1	gb|KP317588.1|	100	ATGCGTCTGGCAATTATGCTGTCTGCTACGGCTGTCGCCATAAACTTTGCAACCAGCAGTGCAATCGACCAAACCAAGGTCCTGGTGTATGGGACGCCAGCTCACTACATACACGATTCAGCCGGCAGAAGACTTCTTCGCAAGAACGAAGAGAATGAAGAAACGTCTGAGGAGCGAGCCCCAAATTTCAATTTGGCGAATCTAAATGAGGAGATGTTTAATGTGGCTGCGTTGACGGAGAGAGCAGATGCCAAAAAGCTAGCGAAACAGCTTATGGGTAATGATAAGCTGGCGGATGCTGCATACATGTGGTGGCAGCACAACAGGGTTACGCTAGACCAGATTGACACGTTCCTGAAGCTCGCAAGCGGCAAGACGCAAGGCGCAAAGTACAATCAG…	gb|KF154421.1|	99	ATGCGTCTGGCAATTATGCTGTCTGCTACGGCTGTCGCCATAAACTTTGCAACCAGCAGTGCAATCGACCAAACCAAGGTCCTGGTGTATGGGACGCCAGCTCACTACATACACGATTCAGCCGGCAGAAGACTTCTTCGCAAGAACGAAGAGAATGAAGAAACGTCTGAGGAGCGAGCCCCAAATTTCAATTTGGCGAATCTAAATGAGGAGATGTTTAATGTGGCTGCGTTGACGGAGAGAGCAGATGCCAAAAAGCTAGCGAAACAGCTTATGGGTAATGATAAGCTGGCGGATGCTGCATACATGTGGTGGCAGCACAACAGGGTTACGCTAGACCAGATTGACACGTTCCTGAAGCTCGCAAGCCGCAAGACGCAAGGCGCAAAGTACAATCAG…	370	gb|AKH40262.1|	MRLAIMLSATAVAINFATSSAIDQTKVLVYGTPAHYIHDSAGRRLLRKNEENEETSEERAPNFNLANLNEEMFNVAALTERADAKKLAKQLMGNDKLADAAYMWWQHNRVTLDQIDTFLKLASGKTQGAKYNQIYNSYMMHLGLTGY	100	ref|XP_002898842.1|	MRLAIMLSATAVAINFATSSAIDQTKVLVYGTPAHYIHDSAGRRLLRKNEENEETSEERAPNFNLANLNEEMFNVAALTERADAKKLAKQLMGNDKLADAAYMWWQHNRVTLDQIDTFLKLASRKTQGAKYNQIYNSYMMHLGLTGY*FSX	124 R>G
Samudragarh D	gb|KF154421.1|	100	CCATGCGTCTGGCAATTATGCTGTCTGCTACGGCTGTCGCCATAAACTTTGCAACCAGCAGTGCAATCGACCAAACCAAGGTCCTGGTGTATGGGACGCCAGCTCACTACATACACGATTCAGCCGGCAGAAGACTTCTTCGCAAGAACGAAGAGAATGAAGAAACGTCTGAGGAGCGAGCCCCAAATTTCAATTTGGCGAATCTAAATGAGGAGATGTTTAATGTGGCTGCGTTGACGGAGAGAGCAGATGCCAAAAAGCTAGCGAAACAGCTTATGGGTAATGATAAGCTGGCGGATGCTGCATACATGTGGTGGCAGCACAACAGGGTTACGCTAGACCAGATTGACACGTTCCTGAAGCTTGCAAGCCGCAAGACGCAAGGCGCAAAGTACAATC…	gb|KP317588.1|	100	CCATGCGTCTGGCAATTATGCTGTCTGCTACGGCTGTCGCCATAAACTTTGCAACCAGCAGTGCAATCGACCAAACCAAGGTCCTGGTGTATGGGACGCCAGCTCACTACATACACGATTCAGCCGGCAGAAGACTTCTTCGCAAGAACGAAGAGAATGAAGAAACGTCTGAGGAGCGAGCCCCAAATTTCAATTTGGCGAATCTAAATGAGGAGATGTTTAATGTGGCTGCGTTGACGGAGAGAGCAGATGCCAAAAAGCTAGCGAAACAGCTTATGGGTAATGATAAGCTGGCGGATGCTGCATACATGTGGTGGCAGCACAACAGGGTTACGCTAGACCAGATTGACACGTTCCTGAAGCTCGCAAGCGGCAAGACGCAAGGCGCAAAGTACAATC…	363, 370	ref|XP_002898842.1|	MRLAIMLSATAVAINFATSSAIDQTKVLVYGTPAHYIHDSAGRRLLRKNEENEETSEERAPNFNLANLNEEMFNVAALTERADAKKLAKQLMGNDKLADAAYMWWQHNRVTLDQIDTFLKLASRKTQGAKYNQIYNSYMMHLGLTGY*FSX	100	gb|AKH40262.1|	MRLAIMLSATAVAINFATSSAIDQTKVLVYGTPAHYIHDSAGRRLLRKNEENEETSEERAPNFNLANLNEEMFNVAALTERADAKKLAKQLMGNDKLADAAYMWWQHNRVTLDQIDTFLKLASGKTQGAKYNQIYNSYMMHLGLTGY	124 R>G
Sabour 7	gb|KF154421.1|	100	CCATGCGTCTGGCAATTATGCTGTCTGCTACGGCTGTCGCCATAAACTTTGCAACCAGCAGTGCAATCGACCAAACCAAGGTCCTGGTGTATGGGACGCCAGCTCACTACATACACGATTCAGCCGGCAGAAGACTTCTTCGCAAGAACGAAGAGAATGAAGAAACGTCTGAGGAGCGAGCCCCAAATTTCAATTTGGCGAATCTAAATGAGGAGATGTTTAATGTGGCTGCGTTGACGGAGAGAGCAGATGCCAAAAAGCTAGCGAAACAGCTTATGGGTAATGATAAGCTGGCGGATGCTGCATACATGTGGTGGCAGCACAACAGGGTTACGCTAGACCAGATTGACACGTTCCTGAAGCTTGCAAGCCGCAAGACGCAAGGCGCAAAGTACAATC…	gb|KP317588.1|	100	CCATGCGTCTGGCAATTATGCTGTCTGCTACGGCTGTCGCCATAAACTTTGCAACCAGCAGTGCAATCGACCAAACCAAGGTCCTGGTGTATGGGACGCCAGCTCACTACATACACGATTCAGCCGGCAGAAGACTTCTTCGCAAGAACGAAGAGAATGAAGAAACGTCTGAGGAGCGAGCCCCAAATTTCAATTTGGCGAATCTAAATGAGGAGATGTTTAATGTGGCTGCGTTGACGGAGAGAGCAGATGCCAAAAAGCTAGCGAAACAGCTTATGGGTAATGATAAGCTGGCGGATGCTGCATACATGTGGTGGCAGCACAACAGGGTTACGCTAGACCAGATTGACACGTTCCTGAAGCTCGCAAGCGGCAAGACGCAAGGCGCAAAGTACAATC…	363, 370	ref|XP_002898842.1|	MRLAIMLSATAVAINFATSSAIDQTKVLVYGTPAHYIHDSAGRRLLRKNEENEETSEERAPNFNLANLNEEMFNVAALTERADAKKLAKQLMGNDKLADAAYMWWQHNRVTLDQIDTFLKLASRKTQGAKYNQIYNSYMMHLGLTGY*FSX	100	gb|AKH40262.1|	MRLAIMLSATAVAINFATSSAIDQTKVLVYGTPAHYIHDSAGRRLLRKNEENEETSEERAPNFNLANLNEEMFNVAALTERADAKKLAKQLMGNDKLADAAYMWWQHNRVTLDQIDTFLKLASGKTQGAKYNQIYNSYMMHLGLTGY	124 R>G
Panahar 1	gb|KP317588.1|	99	CCATGCGTCTGGCAATTATGCTGTCTGCTACGGCTGTCGCCATAAACTTTGCAACCAGCAGTGCAATCGACCAAACCAAGGTCCTGGTGTATGGGACGCCAGCTCACTACATACACGATTCAGCCGGCAGAAGACTTCTTCGCAAGAACGAAGAGAATGAAGAAACGTCTGAGGAGCGAGCCCCAAATTTCAATTTGGCGAATCTAAATGAGGAGATGTTTAATGTGGCTGCGTTGACGGAGAGAGCAGATGCCAAAAAGCTAGCGAAACAGCTTATGGGTAATGATAAGCTGGCGGATGCTGCATACATGTGGTGGCAGCACAACAGGGTTACGCTAGACCAGATTGACACGTTCCTGAAGCTCGCAAGCCGCAAGACGCAAGGCGCAAAGTACAATC…	gb|KF154421.1|	100	CCATGCGTCTGGCAATTATGCTGTCTGCTACGGCTGTCGCCATAAACTTTGCAACCAGCAGTGCAATCGACCAAACCAAGGTCCTGGTGTATGGGACGCCAGCTCACTACATACACGATTCAGCCGGCAGAAGACTTCTTCGCAAGAACGAAGAGAATGAAGAAACGTCTGAGGAGCGAGCCCCAAATTTCAATTTGGCGAATCTAAATGAGGAGATGTTTAATGTGGCTGCGTTGACGGAGAGAGCAGATGCCAAAAAGCTAGCGAAACAGCTTATGGGTAATGATAAGCTGGCGGATGCTGCATACATGTGGTGGCAGCACAACAGGGTTACGCTAGACCAGATTGACACGTTCCTGAAGCTTGCAAGCCGCAAGACGCAAGGCGCAAAGTACAATC…	363	ref|XP_002898842.1|	MRLAIMLSATAVAINFATSSAIDQTKVLVYGTPAHYIHDSAGRRLLRKNEENEETSEERAPNFNLANLNEEMFNVAALTERADAKKLAKQLMGNDKLADAAYMWWQHNRVTLDQIDTFLKLASRKTQGAKYNQIYNSYMMHLGLTGY*FSX	100	ref|XP_002898842.1|	MRLAIMLSATAVAINFATSSAIDQTKVLVYGTPAHYIHDSAGRRLLRKNEENEETSEERAPNFNLANLNEEMFNVAALTERADAKKLAKQLMGNDKLADAAYMWWQHNRVTLDQIDTFLKLASRKTQGAKYNQIYNSYMMHLGLTGY*FSX	No
Modina jyoti 3	gb|KF154421.1|	100	CATGCGTCTGGCAATTATGCTGTCTGCTACGGCTGTCGCCATAAACTTTGCAACCAGCAGTGCAATCGACCAAACCAAGGTCCTGGTGTATGGGACGCCAGCTCACTACATACACGATTCAGCCGGCAGAAGACTTCTTCGCAAGAACGAAGAGAATGAAGAAACGTCTGAGGAGCGAGCCCCAAATTTCAATTTGGCGAATCTAAATGAGGAGATGTTTAATGTGGCTGCGTTGACGGAGAGAGCAGATGCCAAAAAGCTAGCGAAACAGCTTATGGGTAATGATAAGCTGGCGGATGCTGCATACATGTGGTGGCAGCACAACAGGGTTACGCTAGACCAGATTGACACGTTCCTGAAGCTTGCAAGCCGCAAGACGCAAGGCGCAAAGTACAATCA…	gb|KP317588.1|	99	CATGCGTCTGGCAATTATGCTGTCTGCTACGGCTGTCGCCATAAACTTTGCAACCAGCAGTGCAATCGACCAAACCAAGGTCCTGGTGTATGGGACGCCAGCTCACTACATACACGATTCAGCCGGCAGAAGACTTCTTCGCAAGAACGAAGAGAATGAAGAAACGTCTGAGGAGCGAGCCCCAAATTTCAATTTGGCGAATCTAAATGAGGAGATGTTTAATGTGGCTGCGTTGACGGAGAGAGCAGATGCCAAAAAGCTAGCGAAACAGCTTATGGGTAATGATAAGCTGGCGGATGCTGCATACATGTGGTGGCAGCACAACAGGGTTACGCTAGACCAGATTGACACGTTCCTGAAGCTCGCAAGCCGCAAGACGCAAGGCGCAAAGTACAATCA…	363	ref|XP_002898842.1|	MRLAIMLSATAVAINFATSSAIDQTKVLVYGTPAHYIHDSAGRRLLRKNEENEETSEERAPNFNLANLNEEMFNVAALTERADAKKLAKQLMGNDKLADAAYMWWQHNRVTLDQIDTFLKLASRKTQGAKYNQIYNSYMMHLGLTGY*FSX	100	ref|XP_002898842.1|	MRLAIMLSATAVAINFATSSAIDQTKVLVYGTPAHYIHDSAGRRLLRKNEENEETSEERAPNFNLANLNEEMFNVAALTERADAKKLAKQLMGNDKLADAAYMWWQHNRVTLDQIDTFLKLASRKTQGAKYNQIYNSYMMHLGLTGY*FSX	No
Dishra S6 2	gb|KF154421.1|	100	CCATGCGTCTGGCAATTATGCTGTCTGCTACGGCTGTCGCCATAAACTTTGCAACCAGCAGTGCAATCGACCAAACCAAGGTCCTGGTGTATGGGACGCCAGCTCACTACATACACGATTCAGCCGGCAGAAGACTTCTTCGCAAGAACGAAGAGAATGAAGAAACGTCTGAGGAGCGAGCCCCAAATTTCAATTTGGCGAATCTAAATGAGGAGATGTTTAATGTGGCTGCGTTGACGGAGAGAGCAGATGCCAAAAAGCTAGCGAAACAGCTTATGGGTAATGATAAGCTGGCGGATGCTGCATACATGTGGTGGCAGCACAACAGGGTTACGCTAGACCAGATTGACACGTTCCTGAAGCTTGCAAGCCGCAAGACGCAAGGCGCCAAGTACAATC…	gb|KP317588.1|	99	CCATGCGTCTGGCAATTATGCTGTCTGCTACGGCTGTCGCCATAAACTTTGCAACCAGCAGTGCAATCGACCAAACCAAGGTCCTGGTGTATGGGACGCCAGCTCACTACATACACGATTCAGCCGGCAGAAGACTTCTTCGCAAGAACGAAGAGAATGAAGAAACGTCTGAGGAGCGAGCCCCAAATTTCAATTTGGCGAATCTAAATGAGGAGATGTTTAATGTGGCTGCGTTGACGGAGAGAGCAGATGCCAAAAAGCTAGCGAAACAGCTTATGGGTAATGATAAGCTGGCGGATGCTGCATACATGTGGTGGCAGCACAACAGGGTTACGCTAGACCAGATTGACACGTTCCTGAAGCTCGCAAGCCGCAAGACGCAAGGCGCAAAGTACAATC…	363	ref|XP_002898842.1|	MRLAIMLSATAVAINFATSSAIDQTKVLVYGTPAHYIHDSAGRRLLRKNEENEETSEERAPNFNLANLNEEMFNVAALTERADAKKLAKQLMGNDKLADAAYMWWQHNRVTLDQIDTFLKLASRKTQGAKYNQIYNSYMMHLGLTGY*FSX	100	ref|XP_002898842.1|	MRLAIMLSATAVAINFATSSAIDQTKVLVYGTPAHYIHDSAGRRLLRKNEENEETSEERAPNFNLANLNEEMFNVAALTERADAKKLAKQLMGNDKLADAAYMWWQHNRVTLDQIDTFLKLASRKTQGAKYNQIYNSYMMHLGLTGY*FSX	No
Samudragarh stem B	gb|KF154421.1|	100	CCATGCGTCTGGCAATTATGCTGTCTGCTACGGCTGTCGCCATAAACTTTGCAACCAGCAGTGCAATCGACCAAACCAAGGTCCTGGTGTATGGGACGCCAGCTCACTACATACACGATTCAGCCGGCAGAAGACTTCTTCGCAAGAACGAAGAGAATGAAGAAACGTCTGAGGAGCGAGCCCCAAATTTCAATTTGGCGAATCTAAATGAGGAGATGTTTAATGTGGCTGCGTTGACGGAGAGAGCAGATGCCAAAAAGCTAGCGAAACAGCTTATGGGTAATGATAAGCTGGCGGATGCTGCATACATGTGGTGGCAGCACAACAGGGTTACGCTAGACCAGATTGACACGTTCCTGAAGCTTGCAAGCCGCAAGACGCAAGGCGCAAAGTACAATC…	gb|KP317588.1|	99	CCATGCGTCTGGCAATTATGCTGTCTGCTACGGCTGTCGCCATAAACTTTGCAACCAGCAGTGCAATCGACCAAACCAAGGTCCTGGTGTATGGGACGCCAGCTCACTACATACACGATTCAGCCGGCAGAAGACTTCTTCGCAAGAACGAAGAGAATGAAGAAACGTCTGAGGAGCGAGCCCCAAATTTCAATTTGGCGAATCTAAATGAGGAGATGTTTAATGTGGCTGCGTTGACGGAGAGAGCAGATGCCAAAAAGCTAGCGAAACAGCTTATGGGTAATGATAAGCTGGCGGATGCTGCATACATGTGGTGGCAGCACAACAGGGTTACGCTAGACCAGATTGACACGTTCCTGAAGCTCGCAAGCCGCAAGACGCAAGGCGCAAAGTACAATC…	363	ref|XP_002898842.1|	MRLAIMLSATAVAINFATSSAIDQTKVLVYGTPAHYIHDSAGRRLLRKNEENEETSEERAPNFNLANLNEEMFNVAALTERADAKKLAKQLMGNDKLADAAYMWWQHNRVTLDQIDTFLKLASRKTQGAKYNQIYNSYMMHLGLTGY*FSX	100	ref|XP_002898842.1|	MRLAIMLSATAVAINFATSSAIDQTKVLVYGTPAHYIHDSAGRRLLRKNEENEETSEERAPNFNLANLNEEMFNVAALTERADAKKLAKQLMGNDKLADAAYMWWQHNRVTLDQIDTFLKLASRKTQGAKYNQIYNSYMMHLGLTGY*FSX	No
Modina joyti 1	gb|KF154421.1|	100	CCATGCGTCTGGCAATTATGCTGTCTGCTACGGCTGTCGCCATAAACTTTGCAACCAGCAGTGCAATCGACCAAACCAAGGTCCTGGTGTATGGGACGCCAGCTCACTACATACACGATTCAGCCGGCAGAAGACTTCTTCGCAAGAACGAAGAGAATGAAGAAACGTCTGAGGAGCGAGCCCCAAATTTCAATTTGGCGAATCTAAATGAGGAGATGTTTAATGTGGCTGCGTTGACGGAGAGAGCAGATGCCAAAAAGCTAGCGAAACAGCTTATGGGTAATGATAAGCTGGCGGATGCTGCATACATGTGGTGGCAGCACAACAGGGTTACGCTAGACCAGATTGACACGTTCCTGAAGCTTGCAAGCCGCAAGACGCAAGGCGCAAAGTACAATC…	gb|KP317588.1|	99	CCATGCGTCTGGCAATTATGCTGTCTGCTACGGCTGTCGCCATAAACTTTGCAACCAGCAGTGCAATCGACCAAACCAAGGTCCTGGTGTATGGGACGCCAGCTCACTACATACACGATTCAGCCGGCAGAAGACTTCTTCGCAAGAACGAAGAGAATGAAGAAACGTCTGAGGAGCGAGCCCCAAATTTCAATTTGGCGAATCTAAATGAGGAGATGTTTAATGTGGCTGCGTTGACGGAGAGAGCAGATGCCAAAAAGCTAGCGAAACAGCTTATGGGTAATGATAAGCTGGCGGATGCTGCATACATGTGGTGGCAGCACAACAGGGTTACGCTAGACCAGATTGACACGTTCCTGAAGCTCGCAAGCCGCAAGACGCAAGGCGCAAAGTACAATC…	363	ref|XP_002898842.1|	MRLAIMLSATAVAINFATSSAIDQTKVLVYGTPAHYIHDSAGRRLLRKNEENEETSEERAPNFNLANLNEEMFNVAALTERADAKKLAKQLMGNDKLADAAYMWWQHNRVTLDQIDTFLKLASRKTQGAKYNQIYNSYMMHLGLTGY*FSX	100	ref|XP_002898842.1|	MRLAIMLSATAVAINFATSSAIDQTKVLVYGTPAHYIHDSAGRRLLRKNEENEETSEERAPNFNLANLNEEMFNVAALTERADAKKLAKQLMGNDKLADAAYMWWQHNRVTLDQIDTFLKLASRKTQGAKYNQIYNSYMMHLGLTGY*FSX	No
Mawphlang jyoti	gb|KF154421.1|	100	CATGCGTCTGGCAATTATGCTGTCTGCTACGGCTGTCGCCATAAACTTTGCAACCAGCAGTGCAATCGACCAAACCAAGGTCCTGGTGTATGGGACGCCAGCTCACTACATACACGATTCAGCCGGCAGAAGACTTCTTCGCAAGAACGAAGAGAATGAAGAAACGTCTGAGGAGCGAGCCCCAAATTTCAATTTGGCGAATCTAAATGAGGAGATGTTTAATGTGGCTGCGTTGACGGAGAGAGCAGATGCCAAAAAGCTAGCGAAACAGCTTATGGGTAATGATAAGCTGGCGGATGCTGCATACATGTGGTGGCAGCACAACAGGGTTACGCTAGACCAGATTGACACGTTCCTGAAGCTTGCAAGCCGCAAGACGCAAGGCGCAAAGTACAATCA…	gb|KP317588.1|	99	CATGCGTCTGGCAATTATGCTGTCTGCTACGGCTGTCGCCATAAACTTTGCAACCAGCAGTGCAATCGACCAAACCAAGGTCCTGGTGTATGGGACGCCAGCTCACTACATACACGATTCAGCCGGCAGAAGACTTCTTCGCAAGAACGAAGAGAATGAAGAAACGTCTGAGGAGCGAGCCCCAAATTTCAATTTGGCGAATCTAAATGAGGAGATGTTTAATGTGGCTGCGTTGACGGAGAGAGCAGATGCCAAAAAGCTAGCGAAACAGCTTATGGGTAATGATAAGCTGGCGGATGCTGCATACATGTGGTGGCAGCACAACAGGGTTACGCTAGACCAGATTGACACGTTCCTGAAGCTCGCAAGCCGCAAGACGCAAGGCGCAAAGTACAATCA…	363	ref|XP_002898842.1|	MRLAIMLSATAVAINFATSSAIDQTKVLVYGTPAHYIHDSAGRRLLRKNEENEETSEERAPNFNLANLNEEMFNVAALTERADAKKLAKQLMGNDKLADAAYMWWQHNRVTLDQIDTFLKLASRKTQGAKYNQIYNSYMMHLGLTGY*FSX	100	ref|XP_002898842.1|	MRLAIMLSATAVAINFATSSAIDQTKVLVYGTPAHYIHDSAGRRLLRKNEENEETSEERAPNFNLANLNEEMFNVAALTERADAKKLAKQLMGNDKLADAAYMWWQHNRVTLDQIDTFLKLASRKTQGAKYNQIYNSYMMHLGLTGY*FSX	No
Bonmukha jyoti	gb|KF154421.1|	100	ATGCGTCTGGCAATTATGCTGTCTGCTACGGCTGTCGCCATAAACTTTGCAACCAGCAGTGCAATCGACCAAACCAAGGTCCTGGTGTATGGGACGCCAGCTCACTACATACACGATTCAGCCGGCAGAAGACTTCTTCGCAAGAACGAAGAGAATGAAGAAACGTCTGAGGAGCGAGCCCCAAATTTCAATTTGGCGAATCTAAATGAGGAGATGTTTAATGTGGCTGCGTTGACGGAGAGAGCAGATGCCAAAAAGCTAGCGAAACAGCTTATGGGTAATGATAAGCTGGCGGATGCTGCATACATGTGGTGGCAGCACAACAGGGTTACGCTAGACCAGATTGACACGTTCCTGAAGCTTGCAAGCCGCAAGACGCAAGGCGCAAAGTACAATCAG…	GU258053.1	100	ATGCGTCTGGCAATTATGCTGTCTGCTACGGCTGTCGCCATATACTTTGCAACCAGCAGTGCAATCGACCAAACCAAGGTCCTGGTGTATGGGACGCCAGCTCACTACATACACGATTCAGCCGGCAGAAGACTTCTTCGCAAGAACGAAGAGAATGAAGAAACGTCTGAGGAGCGAGCCCCAAATTTCAATTTGGCGAATCTAAATGAGGAGATGTTTAATGTGGCTGCGTTGACGGAGAGAGCAGATGCCAAAAAGCTAGCGAAACAGCTTATGGGTAATGATAAGCTGGCGGATGCTGCATACATGTGGTGGCAGCACAACAGGGTTACGCTAGACCAGATTGACACGTTCCTGAAGCTTGCAAGCCGCAAGACGCAAGGCGCAAAGTACAATCAG…	43	ref|XP_002898842.1|	MRLAIMLSATAVAINFATSSAIDQTKVLVYGTPAHYIHDSAGRRLLRKNEENEETSEERAPNFNLANLNEEMFNVAALTERADAKKLAKQLMGNDKLADAAYMWWQHNRVTLDQIDTFLKLASRKTQGAKYNQIYNSYMMHLGLTGY*FSX	100	gb|ADC96692.1	MRLAIMLSATAVAIYFATSSAIDQTKVLVYGTPAHYIHDSAGRRLLRKNEENEETSEERAPNFNLANLNEEMFNVAALTERADAKKLAKQLMGNDKLADAAYMWWQHNRVTLDQIDTFLKLASRKTQGAKYNQIYNSYMMHLGLTGY	15 N>Y
Dishra S6 1	gb|KF154421.1|	100	CCATGCGTCTGGCAATTATGCTGTCTGCTACGGCTGTCGCCATAAACTTTGCAACCAGCAGTGCAATCGACCAAACCAAGGTCCTGGTGTATGGGACGCCAGCTCACTACATACACGATTCAGCCGGCAGAAGACTTCTTCGCAAGAACGAAGAGAATGAAGAAACGTCTGAGGAGCGAGCCCCAAATTTCAATTTGGCGAATCTAAATGAGGAGATGTTTAATGTGGCTGCGTTGACGGAGAGAGCAGATGCCAAAAAGCTAGCGAAACAGCTTATGGGTAATGATAAGCTGGCGGATGCTGCATACATGTGGTGGCAGCACAACAGGGTTACGCTAGACCAGATTGACACGTTCCTGAAGCTTGCAAGCCGCAAGACGCAAGGCGCAAAGTACAATC…	GU258053.1	100	ATGCGTCTGGCAATTATGCTGTCTGCTACGGCTGTCGCCATATACTTTGCAACCAGCAGTGCAATCGACCAAACCAAGGTCCTGGTGTATGGGACGCCAGCTCACTACATACACGATTCAGCCGGCAGAAGACTTCTTCGCAAGAACGAAGAGAATGAAGAAACGTCTGAGGAGCGAGCCCCAAATTTCAATTTGGCGAATCTAAATGAGGAGATGTTTAATGTGGCTGCGTTGACGGAGAGAGCAGATGCCAAAAAGCTAGCGAAACAGCTTATGGGTAATGATAAGCTGGCGGATGCTGCATACATGTGGTGGCAGCACAACAGGGTTACGCTAGACCAGATTGACACGTTCCTGAAGCTTGCAAGCCGCAAGACGCAAGGCGCAAAGTACAATCAG…	43	ref|XP_002898842.1|	MRLAIMLSATAVAINFATSSAIDQTKVLVYGTPAHYIHDSAGRRLLRKNEENEETSEERAPNFNLANLNEEMFNVAALTERADAKKLAKQLMGNDKLADAAYMWWQHNRVTLDQIDTFLKLASRKTQGAKYNQIYNSYMMHLGLTGY*FSX	100	gb|ADC96692.1	MRLAIMLSATAVAIYFATSSAIDQTKVLVYGTPAHYIHDSAGRRLLRKNEENEETSEERAPNFNLANLNEEMFNVAALTERADAKKLAKQLMGNDKLADAAYMWWQHNRVTLDQIDTFLKLASRKTQGAKYNQIYNSYMMHLGLTGY	15 N>Y
panahar 3	GU258053.1	100	CCATGCGTCTGGCAATTATGCTGTCTGCTACGGCTGTCGCCATATACTTTGCAACCAGCAGTGCAATCGACCAAACCAAGGTCCTGGTGTATGGGACGCCAGCTCACTACATACACGATTCAGCCGGCAGAAGACTTCTTCGCAAGAACGAAGAGAATGAAGAAACGTCTGAGGAGCGAGCCCCAAATTTCAATTTGGCGAATCTAAATGAGGAGATGTTTAATGTGGCTGCGTTGACGGAGAGAGCAGATGCCAAAAAGCTAGCGAAACAGCTTATGGGTAATGATAAGCTGGCGGATGCTGCATACATGTGGTGGCAGCACAACAGGGTTACGCTAGACCAGATTGACACGTTCCTGAAGCTTGCAAGCCGCAAGACGCAAGGCGCAAAGTACAATC…	No		No		gb|ADC96692.1	MRLAIMLSATAVAIYFATSSAIDQTKVLVYGTPAHYIHDSAGRRLLRKNEENEETSEERAPNFNLANLNEEMFNVAALTERADAKKLAKQLMGNDKLADAAYMWWQHNRVTLDQIDTFLKLASRKTQGAKYNQIYNSYMMHLGLTGY	100			15 N>Y
Chamurchi jyoti 2	gb|KF154421.1|	100	CCATGCGTCTGGCAATTATGCTGTCTGCTACGGCTGTCGCCATAAACTTTGCAACCAGCAGTGCAATCGACCAAACCAAGGTCCTGGTGTATGGGACGCCAGCTCACTACATACACGATTCAGCCGGCAGAAGACTTCTTCGCAAGAACGAAGAGAATGAAGAAACGTCTGAGGAGCGAGCCCCAAATTTCAATTTGGCGAATCTAAATGAGGAGATGTTTAATGTGGCTGCGTTGACGGAGAGAGCAGATGCCAAAAAGCTAGCGAAACAGCTTATGGGTAATGATAAGCTGGCGGATGCTGCATACATGTGGTGGCAGCACAACAGGGTTACGCTAGACCAGATTGACACGTTCCTGAAGCTTGCAAGCCGCAAGACGCAAGGCGCAAAGTACAATC…	No		No		ref|XP_002898842.1|	MRLAIMLSATAVAINFATSSAIDQTKVLVYGTPAHYIHDSAGRRLLRKNEENEETSEERAPNFNLANLNEEMFNVAALTERADAKKLAKQLMGNDKLADAAYMWWQHNRVTLDQIDTFLKLASRKTQGAKYNQIYNSYMMHLGLTGY*FSX	100			No
Chamurchi jyoti 1	gb|KF154421.1|	100	CCATGCGTCTGGCAATTATGCTGTCTGCTACGGCTGTCGCCATAAACTTTGCAACCAGCAGTGCAATCGACCAAACCAAGGTCCTGGTGTATGGGACGCCAGCTCACTACATACACGATTCAGCCGGCAGAAGACTTCTTCGCAAGAACGAAGAGAATGAAGAAACGTCTGAGGAGCGAGCCCCAAATTTCAATTTGGCGAATCTAAATGAGGAGATGTTTAATGTGGCTGCGTTGACGGAGAGAGCAGATGCCAAAAAGCTAGCGAAACAGCTTATGGGTAATGATAAGCTGGCGGATGCTGCATACATGTGGTGGCAGCACAACAGGGTTACGCTAGACCAGATTGACACGTTCCTGAAGCTTGCAAGCCGCAAGACGCAAGGCGCAAAGTACAATC…	No		No		ref|XP_002898842.1|	MRLAIMLSATAVAINFATSSAIDQTKVLVYGTPAHYIHDSAGRRLLRKNEENEETSEERAPNFNLANLNEEMFNVAALTERADAKKLAKQLMGNDKLADAAYMWWQHNRVTLDQIDTFLKLASRKTQGAKYNQIYNSYMMHLGLTGY*FSX	100			No
Haldibari F-2	gb|KF154421.1|	100	CCATGCGTCTGGCAATTATGCTGTCTGCTACGGCTGTCGCCATAAACTTTGCAACCAGCAGTGCAATCGACCAAACCAAGGTCCTGGTGTATGGGACGCCAGCTCACTACATACACGATTCAGCCGGCAGAAGACTTCTTCGCAAGAACGAAGAGAATGAAGAAACGTCTGAGGAGCGAGCCCCAAATTTCAATTTGGCGAATCTAAATGAGGAGATGTTTAATGTGGCTGCGTTGACGGAGAGAGCAGATGCCAAAAAGCTAGCGAAACAGCTTATGGGTAATGATAAGCTGGCGGATGCTGCATACATGTGGTGGCAGCACAACAGGGTTACGCTAGACCAGATTGACACGTTCCTGAAGCTTGCAAGCCGCAAGACGCAAGGCGCAAAGTACAATC…	No		No		ref|XP_002898842.1|	MRLAIMLSATAVAINFATSSAIDQTKVLVYGTPAHYIHDSAGRRLLRKNEENEETSEERAPNFNLANLNEEMFNVAALTERADAKKLAKQLMGNDKLADAAYMWWQHNRVTLDQIDTFLKLASRKTQGAKYNQIYNSYMMHLGLTGY*FSX	100			No
Nadia chandirampur 1	gb|KF154421.1|	100	CCATGCGTCTGGCAATTATGCTGTCTGCTACGGCTGTCGCCATAAACTTTGCAACCAGCAGTGCAATCGACCAAACCAAGGTCCTGGTGTATGGGACGCCAGCTCACTACATACACGATTCAGCCGGCAGAAGACTTCTTCGCAAGAACGAAGAGAATGAAGAAACGTCTGAGGAGCGAGCCCCAAATTTCAATTTGGCGAATCTAAATGAGGAGATGTTTAATGTGGCTGCGTTGACGGAGAGAGCAGATGCCAAAAAGCTAGCGAAACAGCTTATGGGTAATGATAAGCTGGCGGATGCTGCATACATGTGGTGGCAGCACAACAGGGTTACGCTAGACCAGATTGACACGTTCCTGAAGCTTGCAAGCCGCAAGACGCAAGGCGCAAAGTACAATC…	No		No		ref|XP_002898842.1|	MRLAIMLSATAVAINFATSSAIDQTKVLVYGTPAHYIHDSAGRRLLRKNEENEETSEERAPNFNLANLNEEMFNVAALTERADAKKLAKQLMGNDKLADAAYMWWQHNRVTLDQIDTFLKLASRKTQGAKYNQIYNSYMMHLGLTGY*FSX	100			No
Haldibari F-1	gb|KF154421.1|	100	CCATGCGTCTGGCAATTATGCTGTCTGCTACGGCTGTCGCCATAAACTTTGCAACCAGCAGTGCAATCGACCAAACCAAGGTCCTGGTGTATGGGACGCCAGCTCACTACATACACGATTCAGCCGGCAGAAGACTTCTTCGCAAGAACGAAGAGAATGAAGAAACGTCTGAGGAGCGAGCCCCAAATTTCAATTTGGCGAATCTAAATGAGGAGATGTTTAATGTGGCTGCGTTGACGGAGAGAGCAGATGCCAAAAAGCTAGCGAAACAGCTTATGGGTAATGATAAGCTGGCGGATGCTGCATACATGTGGTGGCAGCACAACAGGGTTACGCTAGACCAGATTGACACGTTCCTGAAGCTTGCAAGCCGCAAGACGCAAGGCGCAAAGTACAATC…	No		No		ref|XP_002898842.1|	MRLAIMLSATAVAINFATSSAIDQTKVLVYGTPAHYIHDSAGRRLLRKNEENEETSEERAPNFNLANLNEEMFNVAALTERADAKKLAKQLMGNDKLADAAYMWWQHNRVTLDQIDTFLKLASRKTQGAKYNQIYNSYMMHLGLTGY*FSX	100			No
Haldibari F-3	gb|KF154421.1|	100	CATGCGTCTGGCAATTATGCTGTCTGCTACGGCTGTCGCCATAAACTTTGCAACCAGCAGTGCAATCGACCAAACCAAGGTCCTGGTGTATGGGACGCCAGCTCACTACATACACGATTCAGCCGGCAGAAGACTTCTTCGCAAGAACGAAGAGAATGAAGAAACGTCTGAGGAGCGAGCCCCAAATTTCAATTTGGCGAATCTAAATGAGGAGATGTTTAATGTGGCTGCGTTGACGGAGAGAGCAGATGCCAAAAAGCTAGCGAAACAGCTTATGGGTAATGATAAGCTGGCGGATGCTGCATACATGTGGTGGCAGCACAACAGGGTTACGCTAGACCAGATTGACACGTTCCTGAAGCTTGCAAGCCGCAAGACGCAAGGCGCAAAGTACAATCA…	No		No		ref|XP_002898842.1|	MRLAIMLSATAVAINFATSSAIDQTKVLVYGTPAHYIHDSAGRRLLRKNEENEETSEERAPNFNLANLNEEMFNVAALTERADAKKLAKQLMGNDKLADAAYMWWQHNRVTLDQIDTFLKLASRKTQGAKYNQIYNSYMMHLGLTGY*FSX	100			No
Nadia F1 (2)	gb|KF154421.1|	100	CCATGCGTCTGGCAATTATGCTGTCTGCTACGGCTGTCGCCATAAACTTTGCAACCAGCAGTGCAATCGACCAAACCAAGGTCCTGGTGTATGGGACGCCAGCTCACTACATACACGATTCAGCCGGCAGAAGACTTCTTCGCAAGAACGAAGAGAATGAAGAAACGTCTGAGGAGCGAGCCCCAAATTTCAATTTGGCGAATCTAAATGAGGAGATGTTTAATGTGGCTGCGTTGACGGAGAGAGCAGATGCCAAAAAGCTAGCGAAACAGCTTATGGGTAATGATAAGCTGGCGGATGCTGCATACATGTGGTGGCAGCACAACAGGGTTACGCTAGACCAGATTGACACGTTCCTGAAGCTTGCAAGCCGCAAGACGCAAGGCGCAAAGTACAATC…	No		No		ref|XP_002898842.1|	MRLAIMLSATAVAINFATSSAIDQTKVLVYGTPAHYIHDSAGRRLLRKNEENEETSEERAPNFNLANLNEEMFNVAALTERADAKKLAKQLMGNDKLADAAYMWWQHNRVTLDQIDTFLKLASRKTQGAKYNQIYNSYMMHLGLTGY*FSX	100			No
Lataguri serpa alu 1	gb|KF154421.1|	100	CCATGCGTCTGGCAATTATGCTGTCTGCTACGGCTGTCGCCATAAACTTTGCAACCAGCAGTGCAATCGACCAAACCAAGGTCCTGGTGTATGGGACGCCAGCTCACTACATACACGATTCAGCCGGCAGAAGACTTCTTCGCAAGAACGAAGAGAATGAAGAAACGTCTGAGGAGCGAGCCCCAAATTTCAATTTGGCGAATCTAAATGAGGAGATGTTTAATGTGGCTGCGTTGACGGAGAGAGCAGATGCCAAAAAGCTAGCGAAACAGCTTATGGGTAATGATAAGCTGGCGGATGCTGCATACATGTGGTGGCAGCACAACAGGGTTACGCTAGACCAGATTGACACGTTCCTGAAGCTTGCAAGCCGCAAGACGCAAGGCGCAAAGTACAATC…	No		No		ref|XP_002898842.1|	MRLAIMLSATAVAINFATSSAIDQTKVLVYGTPAHYIHDSAGRRLLRKNEENEETSEERAPNFNLANLNEEMFNVAALTERADAKKLAKQLMGNDKLADAAYMWWQHNRVTLDQIDTFLKLASRKTQGAKYNQIYNSYMMHLGLTGY*FSX	100			No
Haldibari Tomato 5	gb|KF154421.1|	100	CCATGCGTCTGGCAATTATGCTGTCTGCTACGGCTGTCGCCATAAACTTTGCAACCAGCAGTGCAATCGACCAAACCAAGGTCCTGGTGTATGGGACGCCAGCTCACTACATACACGATTCAGCCGGCAGAAGACTTCTTCGCAAGAACGAAGAGAATGAAGAAACGTCTGAGGAGCGAGCCCCAAATTTCAATTTGGCGAATCTAAATGAGGAGATGTTTAATGTGGCTGCGTTGACGGAGAGAGCAGATGCCAAAAAGCTAGCGAAACAGCTTATGGGTAATGATAAGCTGGCGGATGCTGCATACATGTGGTGGCAGCACAACAGGGTTACGCTAGACCAGATTGACACGTTCCTGAAGCTTGCAAGCCGCAAGACGCAAGGCGCAAAGTACAATC…	No		No		ref|XP_002898842.1|	MRLAIMLSATAVAINFATSSAIDQTKVLVYGTPAHYIHDSAGRRLLRKNEENEETSEERAPNFNLANLNEEMFNVAALTERADAKKLAKQLMGNDKLADAAYMWWQHNRVTLDQIDTFLKLASRKTQGAKYNQIYNSYMMHLGLTGY*FSX	100			No
Polba sangrampur F1 S6	gb|KF154421.1|	100	CCATGCGTCTGGCAATTATGCTGTCTGCTACGGCTGTCGCCATAAACTTTGCAACCAGCAGTGCAATCGACCAAACCAAGGTCCTGGTGTATGGGACGCCAGCTCACTACATACACGATTCAGCCGGCAGAAGACTTCTTCGCAAGAACGAAGAGAATGAAGAAACGTCTGAGGAGCGAGCCCCAAATTTCAATTTGGCGAATCTAAATGAGGAGATGTTTAATGTGGCTGCGTTGACGGAGAGAGCAGATGCCAAAAAGCTAGCGAAACAGCTTATGGGTAATGATAAGCTGGCGGATGCTGCATACATGTGGTGGCAGCACAACAGGGTTACGCTAGACCAGATTGACACGTTCCTGAAGCTTGCAAGCCGCAAGACGCAAGGCGCCAAGTACAATC…	No		No		ref|XP_002898842.1|	MRLAIMLSATAVAINFATSSAIDQTKVLVYGTPAHYIHDSAGRRLLRKNEENEETSEERAPNFNLANLNEEMFNVAALTERADAKKLAKQLMGNDKLADAAYMWWQHNRVTLDQIDTFLKLASRKTQGAKYNQIYNSYMMHLGLTGY*FSX	100			No
Nadia F-2	gb|KF154421.1|	100	CCATGCGTCTGGCAATTATGCTGTCTGCTACGGCTGTCGCCATAAACTTTGCAACCAGCAGTGCAATCGACCAAACCAAGGTCCTGGTGTATGGGACGCCAGCTCACTACATACACGATTCAGCCGGCAGAAGACTTCTTCGCAAGAACGAAGAGAATGAAGAAACGTCTGAGGAGCGAGCCCCAAATTTCAATTTGGCGAATCTAAATGAGGAGATGTTTAATGTGGCTGCGTTGACGGAGAGAGCAGATGCCAAAAAGCTAGCGAAACAGCTTATGGGTAATGATAAGCTGGCGGATGCTGCATACATGTGGTGGCAGCACAACAGGGTTACGCTAGACCAGATTGACACGTTCCTGAAGCTTGCAAGCCGCAAGACGCAAGGCGCAAAGTACAATC…	No		No		ref|XP_002898842.1|	MRLAIMLSATAVAINFATSSAIDQTKVLVYGTPAHYIHDSAGRRLLRKNEENEETSEERAPNFNLANLNEEMFNVAALTERADAKKLAKQLMGNDKLADAAYMWWQHNRVTLDQIDTFLKLASRKTQGAKYNQIYNSYMMHLGLTGY*FSX	100			No
Sarisha Pukhraj 1	gb|KF154421.1|	100	ATGCGTCTGGCAATTATGCTGTCTGCTACGGCTGTCGCCATAAACTTTGCAACCAGCAGTGCAATCGACCAAACCAAGGTCCTGGTGTATGGGACGCCAGCTCACTACATACACGATTCAGCCGGCAGAAGACTTCTTCGCAAGAACGAAGAGAATGAAGAAACGTCTGAGGAGCGAGCCCCAAATTTCAATTTGGCGAATCTAAATGAGGAGATGTTTAATGTGGCTGCGTTGACGGAGAGAGCAGATGCCAAAAAGCTAGCGAAACAGCTTATGGGTAATGATAAGCTGGCGGATGCTGCATACATGTGGTGGCAGCACAACAGGGTTACGCTAGACCAGATTGACACGTTCCTGAAGCTTGCAAGCCGCAAGACGCAAGGCGCAAAGTACAATCAG…	No		No		ref|XP_002898842.1|	MRLAIMLSATAVAINFATSSAIDQTKVLVYGTPAHYIHDSAGRRLLRKNEENEETSEERAPNFNLANLNEEMFNVAALTERADAKKLAKQLMGNDKLADAAYMWWQHNRVTLDQIDTFLKLASRKTQGAKYNQIYNSYMMHLGLTGY*FSX	100			No
Modina jyoti 4	gb|KF154421.1|	100	CCATGCGTCTGGCAATTATGCTGTCTGCTACGGCTGTCGCCATAAACTTTGCAACCAGCAGTGCAATCGACCAAACCAAGGTCCTGGTGTATGGGACGCCAGCTCACTACATACACGATTCAGCCGGCAGAAGACTTCTTCGCAAGAACGAAGAGAATGAAGAAACGTCTGAGGAGCGAGCCCCAAATTTCAATTTGGCGAATCTAAATGAGGAGATGTTTAATGTGGCTGCGTTGACGGAGAGAGCAGATGCCAAAAAGCTAGCGAAACAGCTTATGGGTAATGATAAGCTGGCGGATGCTGCATACATGTGGTGGCAGCACAACAGGGTTACGCTAGACCAGATTGACACGTTCCTGAAGCTTGCAAGCCGCAAGACGCAAGGCGCAAAGTACAATC…	No		No		ref|XP_002898842.1|	MRLAIMLSATAVAINFATSSAIDQTKVLVYGTPAHYIHDSAGRRLLRKNEENEETSEERAPNFNLANLNEEMFNVAALTERADAKKLAKQLMGNDKLADAAYMWWQHNRVTLDQIDTFLKLASRKTQGAKYNQIYNSYMMHLGLTGY*FSX	100			No
Dishra S6 3	gb|KF154421.1|	100	CCATGCGTCTGGCAATTATGCTGTCTGCTACGGCTGTCGCCATAAACTTTGCAACCAGCAGTGCAATCGACCAAACCAAGGTCCTGGTGTATGGGACGCCAGCTCACTACATACACGATTCAGCCGGCAGAAGACTTCTTCGCAAGAACGAAGAGAATGAAGAAACGTCTGAGGAGCGAGCCCCAAATTTCAATTTGGCGAATCTAAATGAGGAGATGTTTAATGTGGCTGCGTTGACGGAGAGAGCAGATGCCAAAAAGCTAGCGAAACAGCTTATGGGTAATGATAAGCTGGCGGATGCTGCATACATGTGGTGGCAGCACAACAGGGTTACGCTAGACCAGATTGACACGTTCCTGAAGCTTGCAAGCCGCAAGACGCAAGGCGCAAAGTACAATC…	No		No		ref|XP_002898842.1|	MRLAIMLSATAVAINFATSSAIDQTKVLVYGTPAHYIHDSAGRRLLRKNEENEETSEERAPNFNLANLNEEMFNVAALTERADAKKLAKQLMGNDKLADAAYMWWQHNRVTLDQIDTFLKLASRKTQGAKYNQIYNSYMMHLGLTGY*FSX	100			No
Maliya jyoti-1	gb|KF154421.1|	100	ATGCGTCTGGCAATTATGCTGTCTGCTACGGCTGTCGCCATAAACTTTGCAACCAGCAGTGCAATCGACCAAACCAAGGTCCTGGTGTATGGGACGCCAGCTCACTACATACACGATTCAGCCGGCAGAAGACTTCTTCGCAAGAACGAAGAGAATGAAGAAACGTCTGAGGAGCGAGCCCCAAATTTCAATTTGGCGAATCTAAATGAGGAGATGTTTAATGTGGCTGCGTTGACGGAGAGAGCAGATGCCAAAAAGCTAGCGAAACAGCTTATGGGTAATGATAAGCTGGCGGATGCTGCATACATGTGGTGGCAGCACAACAGGGTTACGCTAGACCAGATTGACACGTTCCTGAAGCTTGCAAGCCGCAAGACGCAAGGCGCAAAGTACAATCAG…	No		No		ref|XP_002898842.1|	MRLAIMLSATAVAINFATSSAIDQTKVLVYGTPAHYIHDSAGRRLLRKNEENEETSEERAPNFNLANLNEEMFNVAALTERADAKKLAKQLMGNDKLADAAYMWWQHNRVTLDQIDTFLKLASRKTQGAKYNQIYNSYMMHLGLTGY*FSX	100			No
Haripal 103 (1)	gb|KF154421.1|	100	CCATGCGTCTGGCAATTATGCTGTCTGCTACGGCTGTCGCCATAAACTTTGCAACCAGCAGTGCAATCGACCAAACCAAGGTCCTGGTGTATGGGACGCCAGCTCACTACATACACGATTCAGCCGGCAGAAGACTTCTTCGCAAGAACGAAGAGAATGAAGAAACGTCTGAGGAGCGAGCCCCAAATTTCAATTTGGCGAATCTAAATGAGGAGATGTTTAATGTGGCTGCGTTGACGGAGAGAGCAGATGCCAAAAAGCTAGCGAAACAGCTTATGGGTAATGATAAGCTGGCGGATGCTGCATACATGTGGTGGCAGCACAACAGGGTTACGCTAGACCAGATTGACACGTTCCTGAAGCTTGCAAGCCGCAAGACGCAAGGCGCAAAGTACAATC…	No		No		ref|XP_002898842.1|	MRLAIMLSATAVAINFATSSAIDQTKVLVYGTPAHYIHDSAGRRLLRKNEENEETSEERAPNFNLANLNEEMFNVAALTERADAKKLAKQLMGNDKLADAAYMWWQHNRVTLDQIDTFLKLASRKTQGAKYNQIYNSYMMHLGLTGY*FSX	100			No
Haripal S6 1	gb|KF154421.1|	100	CCATGCGTCTGGCAATTATGCTGTCTGCTACGGCTGTCGCCATAAACTTTGCAACCAGCAGTGCAATCGACCAAACCAAGGTCCTGGTGTATGGGACGCCAGCTCACTACATACACGATTCAGCCGGCAGAAGACTTCTTCGCAAGAACGAAGAGAATGAAGAAACGTCTGAGGAGCGAGCCCCAAATTTCAATTTGGCGAATCTAAATGAGGAGATGTTTAATGTGGCTGCGTTGACGGAGAGAGCAGATGCCAAAAAGCTAGCGAAACAGCTTATGGGTAATGATAAGCTGGCGGATGCTGCATACATGTGGTGGCAGCACAACAGGGTTACGCTAGACCAGATTGACACGTTCCTGAAGCTTGCAAGCCGCAAGACGCAAGGCGCAAAGTACAATC…	No		No		ref|XP_002898842.1|	MRLAIMLSATAVAINFATSSAIDQTKVLVYGTPAHYIHDSAGRRLLRKNEENEETSEERAPNFNLANLNEEMFNVAALTERADAKKLAKQLMGNDKLADAAYMWWQHNRVTLDQIDTFLKLASRKTQGAKYNQIYNSYMMHLGLTGY*FSX	100			No
Maliya jyoti-2	gb|KF154421.1|	100	CCATGCGTCTGGCAATTATGCTGTCTGCTACGGCTGTCGCCATAAACTTTGCAACCAGCAGTGCAATCGACCAAACCAAGGTCCTGGTGTATGGGACGCCAGCTCACTACATACACGATTCAGCCGGCAGAAGACTTCTTCGCAAGAACGAAGAGAATGAAGAAACGTCTGAGGAGCGAGCCCCAAATTTCAATTTGGCGAATCTAAATGAGGAGATGTTTAATGTGGCTGCGTTGACGGAGAGAGCAGATGCCAAAAAGCTAGCGAAACAGCTTATGGGTAATGATAAGCTGGCGGATGCTGCATACATGTGGTGGCAGCACAACAGGGTTACGCTAGACCAGATTGACACGTTCCTGAAGCTTGCAAGCCGCAAGACGCAAGGCGCAAAGTACAATC…	No		No		ref|XP_002898842.1|	MRLAIMLSATAVAINFATSSAIDQTKVLVYGTPAHYIHDSAGRRLLRKNEENEETSEERAPNFNLANLNEEMFNVAALTERADAKKLAKQLMGNDKLADAAYMWWQHNRVTLDQIDTFLKLASRKTQGAKYNQIYNSYMMHLGLTGY*FSX	100			No
Sarisha jyoti 2	gb|KF154421.1|	100	CATGCGTCTGGCAATTATGCTGTCTGCTACGGCTGTCGCCATAAACTTTGCAACCAGCAGTGCAATCGACCAAACCAAGGTCCTGGTGTATGGGACGCCAGCTCACTACATACACGATTCAGCCGGCAGAAGACTTCTTCGCAAGAACGAAGAGAATGAAGAAACGTCTGAGGAGCGAGCCCCAAATTTCAATTTGGCGAATCTAAATGAGGAGATGTTTAATGTGGCTGCGTTGACGGAGAGAGCAGATGCCAAAAAGCTAGCGAAACAGCTTATGGGTAATGATAAGCTGGCGGATGCTGCATACATGTGGTGGCAGCACAACAGGGTTACGCTAGACCAGATTGACACGTTCCTGAAGCTTGCAAGCCGCAAGACGCAAGGCGCAAAGTACAATCA…	No		No		ref|XP_002898842.1|	MRLAIMLSATAVAINFATSSAIDQTKVLVYGTPAHYIHDSAGRRLLRKNEENEETSEERAPNFNLANLNEEMFNVAALTERADAKKLAKQLMGNDKLADAAYMWWQHNRVTLDQIDTFLKLASRKTQGAKYNQIYNSYMMHLGLTGY*FSX	100			No
Haripal 103 (2)	gb|KF154421.1|	100	CCATGCGTCTGGCAATTATGCTGTCTGCTACGGCTGTCGCCATAAACTTTGCAACCAGCAGTGCAATCGACCAAACCAAGGTCCTGGTGTATGGGACGCCAGCTCACTACATACACGATTCAGCCGGCAGAAGACTTCTTCGCAAGAACGAAGAGAATGAAGAAACGTCTGAGGAGCGAGCCCCAAATTTCAATTTGGCGAATCTAAATGAGGAGATGTTTAATGTGGCTGCGTTGACGGAGAGAGCAGATGCCAAAAAGCTAGCGAAACAGCTTATGGGTAATGATAAGCTGGCGGATGCTGCATACATGTGGTGGCAGCACAACAGGGTTACGCTAGACCAGATTGACACGTTCCTGAAGCTTGCAAGCCGCAAGACGCAAGGCGCAAAGTACAATC…	No		No		ref|XP_002898842.1|	MRLAIMLSATAVAINFATSSAIDQTKVLVYGTPAHYIHDSAGRRLLRKNEENEETSEERAPNFNLANLNEEMFNVAALTERADAKKLAKQLMGNDKLADAAYMWWQHNRVTLDQIDTFLKLASRKTQGAKYNQIYNSYMMHLGLTGY*FSX	100			No
Polba sangrampur F2 S6	gb|KF154421.1|	100	CCATGCGTCTGGCAATTATGCTGTCTGCTACGGCTGTCGCCATAAACTTTGCAACCAGCAGTGCAATCGACCAAACCAAGGTCCTGGTGTATGGGACGCCAGCTCACTACATACACGATTCAGCCGGCAGAAGACTTCTTCGCAAGAACGAAGAGAATGAAGAAACGTCTGAGGAGCGAGCCCCAAATTTCAATTTGGCGAATCTAAATGAGGAGATGTTTAATGTGGCTGCGTTGACGGAGAGAGCAGATGCCAAAAAGCTAGCGAAACAGCTTATGGGTAATGATAAGCTGGCGGATGCTGCATACATGTGGTGGCAGCACAACAGGGTTACGCTAGACCAGATTGACACGTTCCTGAAGCTTGCAAGCCGCAAGACGCAAGGCGCAAAGTACAATC…	No		No		ref|XP_002898842.1|	MRLAIMLSATAVAINFATSSAIDQTKVLVYGTPAHYIHDSAGRRLLRKNEENEETSEERAPNFNLANLNEEMFNVAALTERADAKKLAKQLMGNDKLADAAYMWWQHNRVTLDQIDTFLKLASRKTQGAKYNQIYNSYMMHLGLTGY*FSX	100			No
Mylliyam other side	gb|KF154421.1|	100	CCATGCGTCTGGCAATTATGCTGTCTGCTACGGCTGTCGCCATAAACTTTGCAACCAGCAGTGCAATCGACCAAACCAAGGTCCTGGTGTATGGGACGCCAGCTCACTACATACACGATTCAGCCGGCAGAAGACTTCTTCGCAAGAACGAAGAGAATGAAGAAACGTCTGAGGAGCGAGCCCCAAATTTCAATTTGGCGAATCTAAATGAGGAGATGTTTAATGTGGCTGCGTTGACGGAGAGAGCAGATGCCAAAAAGCTAGCGAAACAGCTTATGGGTAATGATAAGCTGGCGGATGCTGCATACATGTGGTGGCAGCACAACAGGGTTACGCTAGACCAGATTGACACGTTCCTGAAGCTTGCAAGCCGCAAGACGCAAGGCGCAAAGTACAATC…	No		No		ref|XP_002898842.1|	MRLAIMLSATAVAINFATSSAIDQTKVLVYGTPAHYIHDSAGRRLLRKNEENEETSEERAPNFNLANLNEEMFNVAALTERADAKKLAKQLMGNDKLADAAYMWWQHNRVTLDQIDTFLKLASRKTQGAKYNQIYNSYMMHLGLTGY*FSX	100			No
Mylliyam jyoti	gb|KF154421.1|	100	CATGCGTCTGGCAATTATGCTGTCTGCTACGGCTGTCGCCATAAACTTTGCAACCAGCAGTGCAATCGACCAAACCAAGGTCCTGGTGTATGGGACGCCAGCTCACTACATACACGATTCAGCCGGCAGAAGACTTCTTCGCAAGAACGAAGAGAATGAAGAAACGTCTGAGGAGCGAGCCCCAAATTTCAATTTGGCGAATCTAAATGAGGAGATGTTTAATGTGGCTGCGTTGACGGAGAGAGCAGATGCCAAAAAGCTAGCGAAACAGCTTATGGGTAATGATAAGCTGGCGGATGCTGCATACATGTGGTGGCAGCACAACAGGGTTACGCTAGACCAGATTGACACGTTCCTGAAGCTTGCAAGCCGCAAGACGCAAGGCGCAAAGTACAATCA…	No		No		ref|XP_002898842.1|	MRLAIMLSATAVAINFATSSAIDQTKVLVYGTPAHYIHDSAGRRLLRKNEENEETSEERAPNFNLANLNEEMFNVAALTERADAKKLAKQLMGNDKLADAAYMWWQHNRVTLDQIDTFLKLASRKTQGAKYNQIYNSYMMHLGLTGY*FSX	100			No
Haldibari F1 (2)	gb|KF154421.1|	100	CCATGCGTCTGGCAATTATGCTGTCTGCTACGGCTGTCGCCATAAACTTTGCAACCAGCAGTGCAATCGACCAAACCAAGGTCCTGGTGTATGGGACGCCAGCTCACTACATACACGATTCAGCCGGCAGAAGACTTCTTCGCAAGAACGAAGAGAATGAAGAAACGTCTGAGGAGCGAGCCCCAAATTTCAATTTGGCGAATCTAAATGAGGAGATGTTTAATGTGGCTGCGTTGACGGAGAGAGCAGATGCCAAAAAGCTAGCGAAACAGCTTATGGGTAATGATAAGCTGGCGGATGCTGCATACATGTGGTGGCAGCACAACAGGGTTACGCTAGACCAGATTGACACGTTCCTGAAGCTTGCAAGCCGCAAGACGCAAGGCGCAAAGTACAATC…	No		No		ref|XP_002898842.1|	MRLAIMLSATAVAINFATSSAIDQTKVLVYGTPAHYIHDSAGRRLLRKNEENEETSEERAPNFNLANLNEEMFNVAALTERADAKKLAKQLMGNDKLADAAYMWWQHNRVTLDQIDTFLKLASRKTQGAKYNQIYNSYMMHLGLTGY*FSX	100			No
Haripal 103 (3)	gb|KF154421.1|	100	CCATGCGTCTGGCAATTATGCTGTCTGCTACGGCTGTCGCCATAAACTTTGCAACCAGCAGTGCAATCGACCAAACCAAGGTCCTGGTGTATGGGACGCCAGCTCACTACATACACGATTCAGCCGGCAGAAGACTTCTTCGCAAGAACGAAGAGAATGAAGAAACGTCTGAGGAGCGAGCCCCAAATTTCAATTTGGCGAATCTAAATGAGGAGATGTTTAATGTGGCTGCGTTGACGGAGAGAGCAGATGCCAAAAAGCTAGCGAAACAGCTTATGGGTAATGATAAGCTGGCGGATGCTGCATACATGTGGTGGCAGCACAACAGGGTTACGCTAGACCAGATTGACACGTTCCTGAAGCTTGCAAGCCGCAAGACGCAAGGCGCAAAGTACAATC…	No		No		ref|XP_002898842.1|	MRLAIMLSATAVAINFATSSAIDQTKVLVYGTPAHYIHDSAGRRLLRKNEENEETSEERAPNFNLANLNEEMFNVAALTERADAKKLAKQLMGNDKLADAAYMWWQHNRVTLDQIDTFLKLASRKTQGAKYNQIYNSYMMHLGLTGY*FSX	100			No
Sarisha Pukhraj 2	gb|KF154421.1|	100	ATGCGTCTGGCAATTATGCTGTCTGCTACGGCTGTCGCCATAAACTTTGCAACCAGCAGTGCAATCGACCAAACCAAGGTCCTGGTGTATGGGACGCCAGCTCACTACATACACGATTCAGCCGGCAGAAGACTTCTTCGCAAGAACGAAGAGAATGAAGAAACGTCTGAGGAGCGAGCCCCAAATTTCAATTTGGCGAATCTAAATGAGGAGATGTTTAATGTGGCTGCGTTGACGGAGAGAGCAGATGCCAAAAAGCTAGCGAAACAGCTTATGGGTAATGATAAGCTGGCGGATGCTGCATACATGTGGTGGCAGCACAACAGGGTTACGCTAGACCAGATTGACACGTTCCTGAAGCTTGCAAGCCGCAAGACGCAAGGCGCAAAGTACAATCAG…	No		No		ref|XP_002898842.1|	MRLAIMLSATAVAINFATSSAIDQTKVLVYGTPAHYIHDSAGRRLLRKNEENEETSEERAPNFNLANLNEEMFNVAALTERADAKKLAKQLMGNDKLADAAYMWWQHNRVTLDQIDTFLKLASRKTQGAKYNQIYNSYMMHLGLTGY*FSX	100			No
Dinhata Tomato 1	gb|KF154421.1|	100	CCATGCGTCTGGCAATTATGCTGTCTGCTACGGCTGTCGCCATAAACTTTGCAACCAGCAGTGCAATCGACCAAACCAAGGTCCTGGTGTATGGGACGCCAGCTCACTACATACACGATTCAGCCGGCAGAAGACTTCTTCGCAAGAACGAAGAGAATGAAGAAACGTCTGAGGAGCGAGCCCCAAATTTCAATTTGGCGAATCTAAATGAGGAGATGTTTAATGTGGCTGCGTTGACGGAGAGAGCAGATGCCAAAAAGCTAGCGAAACAGCTTATGGGTAATGATAAGCTGGCGGATGCTGCATACATGTGGTGGCAGCACAACAGGGTTACGCTAGACCAGATTGACACGTTCCTGAAGCTTGCAAGCCGCAAGACGCAAGGCGCAAAGTACAATC…	No		No		ref|XP_002898842.1|	MRLAIMLSATAVAINFATSSAIDQTKVLVYGTPAHYIHDSAGRRLLRKNEENEETSEERAPNFNLANLNEEMFNVAALTERADAKKLAKQLMGNDKLADAAYMWWQHNRVTLDQIDTFLKLASRKTQGAKYNQIYNSYMMHLGLTGY*FSX	100			No
Dinhata Tomato 2	gb|KF154421.1|	100	CCATGCGTCTGGCAATTATGCTGTCTGCTACGGCTGTCGCCATAAACTTTGCAACCAGCAGTGCAATCGACCAAACCAAGGTCCTGGTGTATGGGACGCCAGCTCACTACATACACGATTCAGCCGGCAGAAGACTTCTTCGCAAGAACGAAGAGAATGAAGAAACGTCTGAGGAGCGAGCCCCAAATTTCAATTTGGCGAATCTAAATGAGGAGATGTTTAATGTGGCTGCGTTGACGGAGAGAGCAGATGCCAAAAAGCTAGCGAAACAGCTTATGGGTAATGATAAGCTGGCGGATGCTGCATACATGTGGTGGCAGCACAACAGGGTTACGCTAGACCAGATTGACACGTTCCTGAAGCTTGCAAGCCGCAAGACGCAAGGCGCAAAGTACAATC…	No		No		ref|XP_002898842.1|	MRLAIMLSATAVAINFATSSAIDQTKVLVYGTPAHYIHDSAGRRLLRKNEENEETSEERAPNFNLANLNEEMFNVAALTERADAKKLAKQLMGNDKLADAAYMWWQHNRVTLDQIDTFLKLASRKTQGAKYNQIYNSYMMHLGLTGY*FSX	100			No
Dinhata Tomato 3	emb|AJ893356.1|	100	CCATGCGTCTGGCAATTATGCTGTCTGCTACGGCTGTCGCCATAAACTTTGCAACCAGCAGTGCAATCGACCAAACCAAGGTCCTGGTGTATGGGACGCCAGCTCACTACATACACGATTCAGCCGGCAGAAGACTTCTTCGCAAGAACGAAGAGAATGAAGAAACGTCTGAGGAGCGAGCCCCAAATTTCAATTTGGCGAATCTAAATGAGGAGATGTTTAATGTGGCTGCGTTGACGGAGAGAGCAGATGCCAAAAAGCTAGCGAAACAGCTTATGGGTAATGATAAGCTGGCGGATGCTGCATACATGTGGTGGCAGCACAACAGGGTTACGCTAGACCAGATTGACACGTTCCTGAAGCTTGCAAGCCGCAAGACGCAAGGCGCAAAGTACAATC…	No		No		ref|XP_002898842.1|	MRLAIMLSATAVAINFATSSAIDQTKVLVYGTPAHYIHDSAGRRLLRKNEENEETSEERAPNFNLANLNEEMFNVAALTERADAKKLAKQLMGNDKLADAAYMWWQHNRVTLDQIDTFLKLASRKTQGAKYNQIYNSYMMHLGLTGY*FSX	100			No
Barpeta Tomato 1	gb|KF154421.1|	100	CCATGCGTCTGGCAATTATGCTGTCTGCTACGGCTGTCGCCATAAACTTTGCAACCAGCAGTGCAATCGACCAAACCAAGGTCCTGGTGTATGGGACGCCAGCTCACTACATACACGATTCAGCCGGCAGAAGACTTCTTCGCAAGAACGAAGAGAATGAAGAAACGTCTGAGGAGCGAGCCCCAAATTTCAATTTGGCGAATCTAAATGAGGAGATGTTTAATGTGGCTGCGTTGACGGAGAGAGCAGATGCCAAAAAGCTAGCGAAACAGCTTATGGGTAATGATAAGCTGGCGGATGCTGCATACATGTGGTGGCAGCACAACAGGGTTACGCTAGACCAGATTGACACGTTCCTGAAGCTTGCAAGCCGCAAGACGCAAGGCGCAAAGTACAATC…	No		No		ref|XP_002898842.1|	MRLAIMLSATAVAINFATSSAIDQTKVLVYGTPAHYIHDSAGRRLLRKNEENEETSEERAPNFNLANLNEEMFNVAALTERADAKKLAKQLMGNDKLADAAYMWWQHNRVTLDQIDTFLKLASRKTQGAKYNQIYNSYMMHLGLTGY*FSX	100			No
Barpeta Tomato 2	gb|KF154421.1|	100	CCATGCGTCTGGCAATTATGCTGTCTGCTACGGCTGTCGCCATAAACTTTGCAACCAGCAGTGCAATCGACCAAACCAAGGTCCTGGTGTATGGGACGCCAGCTCACTACATACACGATTCAGCCGGCAGAAGACTTCTTCGCAAGAACGAAGAGAATGAAGAAACGTCTGAGGAGCGAGCCCCAAATTTCAATTTGGCGAATCTAAATGAGGAGATGTTTAATGTGGCTGCGTTGACGGAGAGAGCAGATGCCAAAAAGCTAGCGAAACAGCTTATGGGTAATGATAAGCTGGCGGATGCTGCATACATGTGGTGGCAGCACAACAGGGTTACGCTAGACCAGATTGACACGTTCCTGAAGCTTGCAAGCCGCAAGACGCAAGGCGCAAAGTACAATC…	No		No		ref|XP_002898842.1|	MRLAIMLSATAVAINFATSSAIDQTKVLVYGTPAHYIHDSAGRRLLRKNEENEETSEERAPNFNLANLNEEMFNVAALTERADAKKLAKQLMGNDKLADAAYMWWQHNRVTLDQIDTFLKLASRKTQGAKYNQIYNSYMMHLGLTGY*FSX	100			No
Barpeta Tomato 3	gb|KF154421.1|	100	CCATGCGTCTGGCAATTATGCTGTCTGCTACGGCTGTCGCCATAAACTTTGCAACCAGCAGTGCAATCGACCAAACCAAGGTCCTGGTGTATGGGACGCCAGCTCACTACATACACGATTCAGCCGGCAGAAGACTTCTTCGCAAGAACGAAGAGAATGAAGAAACGTCTGAGGAGCGAGCCCCAAATTTCAATTTGGCGAATCTAAATGAGGAGATGTTTAATGTGGCTGCGTTGACGGAGAGAGCAGATGCCAAAAAGCTAGCGAAACAGCTTATGGGTAATGATAAGCTGGCGGATGCTGCATACATGTGGTGGCAGCACAACAGGGTTACGCTAGACCAGATTGACACGTTCCTGAAGCTTGCAAGCCGCAAGACGCAAGGCGCAAAGTACAATC…	No		No		ref|XP_002898842.1|	MRLAIMLSATAVAINFATSSAIDQTKVLVYGTPAHYIHDSAGRRLLRKNEENEETSEERAPNFNLANLNEEMFNVAALTERADAKKLAKQLMGNDKLADAAYMWWQHNRVTLDQIDTFLKLASRKTQGAKYNQIYNSYMMHLGLTGY*FSX	100			No
Barpeta Tomato 4	gb|KF154421.1|	100	CCATGCGTCTGGCAATTATGCTGTCTGCTACGGCTGTCGCCATAAACTTTGCAACCAGCAGTGCAATCGACCAAACCAAGGTCCTGGTGTATGGGACGCCAGCTCACTACATACACGATTCAGCCGGCAGAAGACTTCTTCGCAAGAACGAAGAGAATGAAGAAACGTCTGAGGAGCGAGCCCCAAATTTCAATTTGGCGAATCTAAATGAGGAGATGTTTAATGTGGCTGCGTTGACGGAGAGAGCAGATGCCAAAAAGCTAGCGAAACAGCTTATGGGTAATGATAAGCTGGCGGATGCTGCATACATGTGGTGGCAGCACAACAGGGTTACGCTAGACCAGATTGACACGTTCCTGAAGCTTGCAAGCCGCAAGACGCAAGGCGCAAAGTACAATC…	No		No		ref|XP_002898842.1|	MRLAIMLSATAVAINFATSSAIDQTKVLVYGTPAHYIHDSAGRRLLRKNEENEETSEERAPNFNLANLNEEMFNVAALTERADAKKLAKQLMGNDKLADAAYMWWQHNRVTLDQIDTFLKLASRKTQGAKYNQIYNSYMMHLGLTGY*FSX	100			No
Barpeta Potato 2	gb|KF154421.1|	100	CCATGCGTCTGGCAATTATGCTGTCTGCTACGGCTGTCGCCATAAACTTTGCAACCAGCAGTGCAATCGACCAAACCAAGGTCCTGGTGTATGGGACGCCAGCTCACTACATACACGATTCAGCCGGCAGAAGACTTCTTCGCAAGAACGAAGAGAATGAAGAAACGTCTGAGGAGCGAGCCCCAAATTTCAATTTGGCGAATCTAAATGAGGAGATGTTTAATGTGGCTGCGTTGACGGAGAGAGCAGATGCCAAAAAGCTAGCGAAACAGCTTATGGGTAATGATAAGCTGGCGGATGCTGCATACATGTGGTGGCAGCACAACAGGGTTACGCTAGACCAGATTGACACGTTCCTGAAGCTTGCAAGCCGCAAGACGCAAGGCGCAAAGTACAATC…	No		No		ref|XP_002898842.1|	MRLAIMLSATAVAINFATSSAIDQTKVLVYGTPAHYIHDSAGRRLLRKNEENEETSEERAPNFNLANLNEEMFNVAALTERADAKKLAKQLMGNDKLADAAYMWWQHNRVTLDQIDTFLKLASRKTQGAKYNQIYNSYMMHLGLTGY*FSX	100			No
Panskura 1	gb|KF154421.1|	100	CCATGCGTCTGGCAATTATGCTGTCTGCTACGGCTGTCGCCATAAACTTTGCAACCAGCAGTGCAATCGACCAAACCAAGGTCCTGGTGTATGGGACGCCAGCTCACTACATACACGATTCAGCCGGCAGAAGACTTCTTCGCAAGAACGAAGAGAATGAAGAAACGTCTGAGGAGCGAGCCCCAAATTTCAATTTGGCGAATCTAAATGAGGAGATGTTTAATGTGGCTGCGTTGACGGAGAGAGCAGATGCCAAAAAGCTAGCGAAACAGCTTATGGGTAATGATAAGCTGGCGGATGCTGCATACATGTGGTGGCAGCACAACAGGGTTACGCTAGACCAGATTGACACGTTCCTGAAGCTTGCAAGCCGCAAGACGCAAGGCGCAAAGTACAATC…	No		No		ref|XP_002898842.1|	MRLAIMLSATAVAINFATSSAIDQTKVLVYGTPAHYIHDSAGRRLLRKNEENEETSEERAPNFNLANLNEEMFNVAALTERADAKKLAKQLMGNDKLADAAYMWWQHNRVTLDQIDTFLKLASRKTQGAKYNQIYNSYMMHLGLTGY*FSX	100			No
Panskura 2	gb|KF154421.1|	100	CCATGCGTCTGGCAATTATGCTGTCTGCTACGGCTGTCGCCATAAACTTTGCAACCAGCAGTGCAATCGACCAAACCAAGGTCCTGGTGTATGGGACGCCAGCTCACTACATACACGATTCAGCCGGCAGAAGACTTCTTCGCAAGAACGAAGAGAATGAAGAAACGTCTGAGGAGCGAGCCCCAAATTTCAATTTGGCGAATCTAAATGAGGAGATGTTTAATGTGGCTGCGTTGACGGAGAGAGCAGATGCCAAAAAGCTAGCGAAACAGCTTATGGGTAATGATAAGCTGGCGGATGCTGCATACATGTGGTGGCAGCACAACAGGGTTACGCTAGACCAGATTGACACGTTCCTGAAGCTTGCAAGCCGCAAGACGCAAGGCGCAAAGTACAATC…	No		No		ref|XP_002898842.1|	MRLAIMLSATAVAINFATSSAIDQTKVLVYGTPAHYIHDSAGRRLLRKNEENEETSEERAPNFNLANLNEEMFNVAALTERADAKKLAKQLMGNDKLADAAYMWWQHNRVTLDQIDTFLKLASRKTQGAKYNQIYNSYMMHLGLTGY*FSX	100			No
Panskura 3	gb|KF154421.1|	100	CCATGCGTCTGGCAATTATGCTGTCTGCTACGGCTGTCGCCATAAACTTTGCAACCAGCAGTGCAATCGACCAAACCAAGGTCCTGGTGTATGGGACGCCAGCTCACTACATACACGATTCAGCCGGCAGAAGACTTCTTCGCAAGAACGAAGAGAATGAAGAAACGTCTGAGGAGCGAGCCCCAAATTTCAATTTGGCGAATCTAAATGAGGAGATGTTTAATGTGGCTGCGTTGACGGAGAGAGCAGATGCCAAAAAGCTAGCGAAACAGCTTATGGGTAATGATAAGCTGGCGGATGCTGCATACATGTGGTGGCAGCACAACAGGGTTACGCTAGACCAGATTGACACGTTCCTGAAGCTTGCAAGCCGCAAGACGCAAGGCGCAAAGTACAATC…	No		No		ref|XP_002898842.1|	MRLAIMLSATAVAINFATSSAIDQTKVLVYGTPAHYIHDSAGRRLLRKNEENEETSEERAPNFNLANLNEEMFNVAALTERADAKKLAKQLMGNDKLADAAYMWWQHNRVTLDQIDTFLKLASRKTQGAKYNQIYNSYMMHLGLTGY*FSX	100			No
Panskura 4	gb|KF154421.1|	100	CCATGCGTCTGGCAATTATGCTGTCTGCTACGGCTGTCGCCATAAACTTTGCAACCAGCAGTGCAATCGACCAAACCAAGGTCCTGGTGTATGGGACGCCAGCTCACTACATACACGATTCAGCCGGCAGAAGACTTCTTCGCAAGAACGAAGAGAATGAAGAAACGTCTGAGGAGCGAGCCCCAAATTTCAATTTGGCGAATCTAAATGAGGAGATGTTTAATGTGGCTGCGTTGACGGAGAGAGCAGATGCCAAAAAGCTAGCGAAACAGCTTATGGGTAATGATAAGCTGGCGGATGCTGCATACATGTGGTGGCAGCACAACAGGGTTACGCTAGACCAGATTGACACGTTCCTGAAGCTTGCAAGCCGCAAGACGCAAGGCGCAAAGTACAATC…	No		No		ref|XP_002898842.1|	MRLAIMLSATAVAINFATSSAIDQTKVLVYGTPAHYIHDSAGRRLLRKNEENEETSEERAPNFNLANLNEEMFNVAALTERADAKKLAKQLMGNDKLADAAYMWWQHNRVTLDQIDTFLKLASRKTQGAKYNQIYNSYMMHLGLTGY*FSX	100			No
Panskura 5	gb|KF154427.1|	100	ATGCGTCTGGCAATTATGCTGTCTGCTACGGCTGTCGCCATAAACTTTGCAACCTGCAGTGCAATCGACCAAACCAAGGTCCTGGTGTATGGGACGCCAGCTCACTACATACACGATTCAGCCGGCAGAAGACTTCTTCGCAAGAACGAAGAGAATGAAGAAACGTCTGAGGAGCGAGCCCCAAATTTCAATTTGGCGAATCTAAATGAGGAGATGTTTAATGTGGCTGCGTTGACGGAGAGAGCAGATGCCAAAAAGCTAGCGAAACAGCTTATGGGTAATGATAAGCTGGCGGATGCTGCATACATGTGGTGGCAGCACAACAGGGTTACGCTAGACCAGATTGACACGTTCCTGAAGCTTGCAAGCCGCAAGACGCAAGGCGCAAAGTACAATCAG…	No		No		gb|AGV54931.1	MRLAIMLSATAVAINFATCSAIDQTKVLVYGTPAHYIHDSAGRRLLRKNEENEETSEERAPNFNLANLNEEMFNVAALTERADAKKLAKQLMGNDKLADAAYMWWQHNRVTLDQIDTFLKLASRKTQGAKYNQIYNSYMMHLGLTGY	100			No
Sabour 2	gb|KF154421.1|	100	CCATGCGTCTGGCAATTATGCTGTCTGCTACGGCTGTCGCCATAAACTTTGCAACCAGCAGTGCAATCGACCAAACCAAGGTCCTGGTGTATGGGACGCCAGCTCACTACATACACGATTCAGCCGGCAGAAGACTTCTTCGCAAGAACGAAGAGAATGAAGAAACGTCTGAGGAGCGAGCCCCAAATTTCAATTTGGCGAATCTAAATGAGGAGATGTTTAATGTGGCTGCGTTGACGGAGAGAGCAGATGCCAAAAAGCTAGCGAAACAGCTTATGGGTAATGATAAGCTGGCGGATGCTGCATACATGTGGTGGCAGCACAACAGGGTTACGCTAGACCAGATTGACACGTTCCTGAAGCTTGCAAGCCGCAAGACGCAAGGCGCAAAGTACAATC…	No		No		ref|XP_002898842.1|	MRLAIMLSATAVAINFATSSAIDQTKVLVYGTPAHYIHDSAGRRLLRKNEENEETSEERAPNFNLANLNEEMFNVAALTERADAKKLAKQLMGNDKLADAAYMWWQHNRVTLDQIDTFLKLASRKTQGAKYNQIYNSYMMHLGLTGY*FSX	100			No
Sabour 3	gb|KF154421.1|	100	CCATGCGTCTGGCAATTATGCTGTCTGCTACGGCTGTCGCCATAAACTTTGCAACCAGCAGTGCAATCGACCAAACCAAGGTCCTGGTGTATGGGACGCCAGCTCACTACATACACGATTCAGCCGGCAGAAGACTTCTTCGCAAGAACGAAGAGAATGAAGAAACGTCTGAGGAGCGAGCCCCAAATTTCAATTTGGCGAATCTAAATGAGGAGATGTTTAATGTGGCTGCGTTGACGGAGAGAGCAGATGCCAAAAAGCTAGCGAAACAGCTTATGGGTAATGATAAGCTGGCGGATGCTGCATACATGTGGTGGCAGCACAACAGGGTTACGCTAGACCAGATTGACACGTTCCTGAAGCTTGCAAGCCGCAAGACGCAAGGCGCAAAGTACAATC…	No		No		ref|XP_002898842.1|	MRLAIMLSATAVAINFATSSAIDQTKVLVYGTPAHYIHDSAGRRLLRKNEENEETSEERAPNFNLANLNEEMFNVAALTERADAKKLAKQLMGNDKLADAAYMWWQHNRVTLDQIDTFLKLASRKTQGAKYNQIYNSYMMHLGLTGY*FSX	100			No
Sabour 4	gb|KF154421.1|	99	CCATGCGTCTGGCAATTATGCTGTCTGCTACGGCTGTCGCCATAAACTTTGCAACCAGCAGTGCAATCGACCAAACCAAGGTCCTGGTGTATGGGACGCCAGCTCACTACATACACGATTCAGCCGGCAGAAGACTTCTTCGCAAGAACGAAGAGAATGAAGAAACGTCTGAGGAGCGAGCCCCAAATTTCAATTTGGCGAATCTAAATGAGGAGATGTTTAATGTGGCTGCGTTGACGGAGAGAGCAGATGCCAAAAAGCTAGCGAAACAGCTTATGGGTAATGATAAGCTGGCGGATGCTGCATACATGTGGTGGCAGCACAACAGGGTTACGCTAGACCAGATTGACACGTTCCTGAAGCTCGCAAGCCGCAAGACGCAAGGCGCAAAGTACAATC…	No		No		ref|XP_002898842.1|	MRLAIMLSATAVAINFATSSAIDQTKVLVYGTPAHYIHDSAGRRLLRKNEENEETSEERAPNFNLANLNEEMFNVAALTERADAKKLAKQLMGNDKLADAAYMWWQHNRVTLDQIDTFLKLASRKTQGAKYNQIYNSYMMHLGLTGY*FSX	100			No
Sabour 6	gb|KF154421.1|	100	CCATGCGTCTGGCAATTATGCTGTCTGCTACGGCTGTCGCCATAAACTTTGCAACCAGCAGTGCAATCGACCAAACCAAGGTCCTGGTGTATGGGACGCCAGCTCACTACATACACGATTCAGCCGGCAGAAGACTTCTTCGCAAGAACGAAGAGAATGAAGAAACGTCTGAGGAGCGAGCCCCAAATTTCAATTTGGCGAATCTAAATGAGGAGATGTTTAATGTGGCTGCGTTGACGGAGAGAGCAGATGCCAAAAAGCTAGCGAAACAGCTTATGGGTAATGATAAGCTGGCGGATGCTGCATACATGTGGTGGCAGCACAACAGGGTTACGCTAGACCAGATTGACACGTTCCTGAAGCTTGCAAGCCGCAAGACGCAAGGCGCAAAGTACAATC…	No		No		ref|XP_002898842.1|	MRLAIMLSATAVAINFATSSAIDQTKVLVYGTPAHYIHDSAGRRLLRKNEENEETSEERAPNFNLANLNEEMFNVAALTERADAKKLAKQLMGNDKLADAAYMWWQHNRVTLDQIDTFLKLASRKTQGAKYNQIYNSYMMHLGLTGY*FSX	100			No
Sabour 8	gb|KF154421.1|	100	CCATGCGTCTGGCAATTATGCTGTCTGCTACGGCTGTCGCCATAAACTTTGCAACCAGCAGTGCAATCGACCAAACCAAGGTCCTGGTGTATGGGACGCCAGCTCACTACATACACGATTCAGCCGGCAGAAGACTTCTTCGCAAGAACGAAGAGAATGAAGAAACGTCTGAGGAGCGAGCCCCAAATTTCAATTTGGCGAATCTAAATGAGGAGATGTTTAATGTGGCTGCGTTGACGGAGAGAGCAGATGCCAAAAAGCTAGCGAAACAGCTTATGGGTAATGATAAGCTGGCGGATGCTGCATACATGTGGTGGCAGCACAACAGGGTTACGCTAGACCAGATTGACACGTTCCTGAAGCTTGCAAGCCGCAAGACGCAAGGCGCAAAGTACAATC…	No		No		ref|XP_002898842.1|	MRLAIMLSATAVAINFATSSAIDQTKVLVYGTPAHYIHDSAGRRLLRKNEENEETSEERAPNFNLANLNEEMFNVAALTERADAKKLAKQLMGNDKLADAAYMWWQHNRVTLDQIDTFLKLASRKTQGAKYNQIYNSYMMHLGLTGY*FSX	100			No
Sabour 9	gb|KF154421.1|	100	ATGCGTCTGGCAATTATGCTGTCTGCTACGGCTGTCGCCATAAACTTTGCAACCAGCAGTGCAATCGACCAAACCAAGGTCCTGGTGTATGGGACGCCAGCTCACTACATACACGATTCAGCCGGCAGAAGACTTCTTCGCAAGAACGAAGAGAATGAAGAAACGTCTGAGGAGCGAGCCCCAAATTTCAATTTGGCGAATCTAAATGAGGAGATGTTTAATGTGGCTGCGTTGACGGAGAGAGCAGATGCCAAAAAGCTAGCGAAACAGCTTATGGGTAATGATAAGCTGGCGGATGCTGCATACATGTGGTGGCAGCACAACAGGGTTACGCTAGACCAGATTGACACGTTCCTGAAGCTTGCAAGCCGCAAGACGCAAGGCGCAAAGTACAATCAG…	No		No		ref|XP_002898842.1|	MRLAIMLSATAVAINFATSSAIDQTKVLVYGTPAHYIHDSAGRRLLRKNEENEETSEERAPNFNLANLNEEMFNVAALTERADAKKLAKQLMGNDKLADAAYMWWQHNRVTLDQIDTFLKLASRKTQGAKYNQIYNSYMMHLGLTGY*FSX	100			No
